# Supplementary material for: Magnetically treated water for removal of surface contamination by Malathion on Chinese Kale (Brassica oleracea L.)
Source: PLoS One. 2024 May 17;19(5):e0298371. doi: 10.1371/journal.pone.0298371 (PMC11101036; doi:10.1371/journal.pone.0298371)
Supplement: S5 File — The file includes the calibration using authentic Malathion. (XLSX) [file pone.0298371.s006.xlsx]

## Sheet: 1850HP5MRM008 Fig 3
D:\MassHunter\GCMS\1\data\2564\1850_64\1850HP5MRM008.D Mon Feb 22 16:58:15 2021
Start of data points
acqusition time	counts		No Malathion
4.50012	4380.43
4.50348	2786.36
4.50685	1443.49
4.51022	573.828
4.51358	167.63
4.51697	35.4234
4.52033	0.592373
4.5237	0.160037
4.52707	0.0295427
4.53045	0.00328415
4.53382	0
4.53718	0
4.54055	0
4.54393	0
4.5473	0
4.55067	0
4.55403	0
4.55742	0
4.56078	0
4.56415	0
4.56752	0
4.5709	0
4.57427	0
4.57763	0.000203518
4.581	0.00139267
4.58438	0.0126881
4.58775	0.0652826
4.59112	0.230007
4.59448	0.628645
4.59787	1.33649
4.60123	2.26672
4.6046	3.23344
4.60797	4.15166
4.61135	5.00364
4.61472	5.67426
4.61808	6.0685
4.62145	6.30418
4.62483	6.52528
4.6282	6.63655
4.63157	6.48582
4.63493	6.11476
4.63832	5.67144
4.64168	5.21464
4.64505	4.80391
4.64842	4.57674
4.6518	4.66173
4.65517	5.1803
4.65853	6.11572
4.6619	7.08558
4.66527	7.51399
4.66865	7.33146
4.67202	7.1325
4.67538	7.3648
4.67875	7.86564
4.68213	8.23693
4.6855	8.33168
4.68887	8.22127
4.69223	8.10832
4.69562	8.19534
4.69898	8.2855
4.70235	7.82312
4.70572	6.68513
4.7091	5.62988
4.71247	5.485
4.71583	6.22757
4.7192	7.09201
4.72258	7.4505
4.72595	7.2405
4.72932	6.6735
4.73268	6.02161
4.73607	5.63581
4.73943	5.82286
4.7428	6.44308
4.74617	6.87687
4.74955	6.61872
4.75292	5.85183
4.75628	5.34028
4.75965	5.69109
4.76303	6.76134
4.7664	7.81269
4.76977	8.22343
4.77313	8.06505
4.77652	7.88543
4.77988	8.13706
4.78325	8.97682
4.78662	10.2794
4.79	11.7108
4.79337	12.9786
4.79673	14.0705
4.8001	14.9743
4.80348	15.3423
4.80685	14.9415
4.81022	14.1347
4.81358	13.5599
4.81697	13.3298
4.82033	12.8776
4.8237	11.7205
4.82707	10.0572
4.83043	8.68028
4.83382	8.1709
4.83718	8.49697
4.84055	9.35986
4.84392	10.6457
4.8473	12.7764
4.85067	16.3654
4.85403	21.1163
4.8574	25.1168
4.86078	26.053
4.86415	23.4464
4.86752	18.8959
4.87088	14.4965
4.87427	11.4834
4.87763	10.1037
4.881	10.0515
4.88437	10.8481
4.88775	12.3644
4.89112	14.808
4.89448	18.1131
4.89785	21.4043
4.90123	23.4945
4.9046	24.0452
4.90797	23.7526
4.91133	23.6955
4.91472	24.4092
4.91808	25.5514
4.92145	26.4557
4.92482	27.1079
4.9282	28.548
4.93157	31.5471
4.93493	35.3023
4.9383	38.0844
4.94168	39.0324
4.94505	38.6006
4.94842	37.3046
4.95178	35.1739
4.95517	32.3776
4.95853	29.1529
4.9619	25.3957
4.96527	21.0696
4.96865	17.0272
4.97202	14.4638
4.97538	13.7364
4.97875	14.182
4.98213	14.9699
4.9855	15.6684
4.98887	16.3457
4.99223	17.1712
4.99562	18.2173
4.99898	19.2552
5.00235	19.7623
5.00572	19.0892
5.00908	17.0796
5.01247	14.383
5.01583	11.9536
5.0192	10.3941
5.02257	9.77449
5.02595	9.64067
5.02932	9.34851
5.03268	8.66556
5.03605	8.01733
5.03943	7.87737
5.0428	8.39888
5.04617	9.47895
5.04953	10.7547
5.05292	11.658
5.05628	11.9323
5.05965	11.9678
5.06302	12.1171
5.0664	12.1383
5.06977	11.5937
5.07313	10.7014
5.0765	10.2065
5.07988	10.3909
5.08325	10.6402
5.08662	10.3779
5.08998	9.84521
5.09337	9.76052
5.09673	10.3343
5.1001	11.1023
5.10347	11.5565
5.10685	11.593
5.11022	11.331
5.11358	10.8975
5.11695	10.4925
5.12033	10.4418
5.1237	10.7491
5.12707	11.0269
5.13043	10.9597
5.13382	10.7774
5.13718	10.9694
5.14055	11.7361
5.14392	12.9539
5.1473	14.7441
5.15067	17.3692
5.15403	20.3965
5.1574	22.6133
5.16078	23.3499
5.16415	23.293
5.16752	23.1904
5.17088	22.693
5.17425	21.0689
5.17763	18.5806
5.181	16.3589
5.18437	15.1189
5.18773	14.5559
5.19112	13.8932
5.19448	12.7919
5.19785	11.5365
5.20122	10.6447
5.2046	10.4875
5.20797	11.0793
5.21133	12.2575
5.2147	13.6227
5.21808	14.4954
5.22145	14.2177
5.22482	12.9519
5.22818	11.8086
5.23157	11.6238
5.23493	12.0954
5.2383	12.4051
5.24167	12.3538
5.24505	12.3415
5.24842	12.6299
5.25178	13.1482
5.25515	13.9255
5.25853	15.033
5.2619	16.0407
5.26527	16.1011
5.26863	15.0592
5.27202	13.7751
5.27538	12.9726
5.27875	12.5628
5.28212	12.3185
5.2855	12.2716
5.28887	12.4293
5.29223	12.6328
5.2956	12.7439
5.29898	12.6529
5.30235	12.3657
5.30572	12.006
5.30908	11.7753
5.31247	12.1816
5.31583	13.9246
5.3192	17.012
5.32257	20.3742
5.32595	22.7617
5.32932	23.5818
5.33268	22.8656
5.33605	21.065
5.33943	19.0174
5.3428	17.5246
5.34617	16.7666
5.34953	16.3442
5.3529	15.6524
5.35628	14.4379
5.35965	13.121
5.36302	12.4247
5.36638	12.5624
5.36977	13.0138
5.37313	13.4008
5.3765	13.891
5.37987	14.7582
5.38325	15.9687
5.38662	17.4568
5.38998	19.3434
5.39335	21.6847
5.39673	24.4875
5.4001	28.1907
5.40347	34.0279
5.40683	43.9284
5.41022	59.3465
5.41358	78.8721
5.41695	96.4072
5.42032	104.025
5.4237	98.329
5.42707	83.3219
5.43043	66.1948
5.4338	51.9683
5.43718	42.3722
5.44055	37.5064
5.44392	37.1329
5.44728	42.1514
5.45067	55.3411
5.45403	80.5353
5.4574	118.601
5.46077	162.884
5.46415	198.287
5.46752	208.907
5.47088	189.888
5.47425	151.29
5.47763	109.434
5.481	75.7121
5.48437	53.2056
5.48773	40.4643
5.49112	34.6266
5.49448	32.6305
5.49785	31.5973
5.50122	29.852
5.5046	27.2531
5.50797	24.5276
5.51133	22.3659
5.5147	20.9723
5.51807	20.1956
5.52145	19.8058
5.52482	19.557
5.52818	19.3059
5.53155	19.262
5.53493	19.8677
5.5383	21.3743
5.54167	23.6294
5.54503	26.1352
5.54842	28.2077
5.55178	29.2012
5.55515	29.0008
5.55852	28.3097
5.5619	27.8509
5.56527	27.5746
5.56863	26.9349
5.572	25.8104
5.57538	24.744
5.57875	24.249
5.58212	24.3819
5.58548	24.9179
5.58887	25.4508
5.59223	25.5217
5.5956	24.8908
5.59897	23.8938
5.60235	23.106
5.60572	22.6386
5.60908	22.2506
5.61245	21.9628
5.61583	22.1464
5.6192	22.9727
5.62257	24.0956
5.62593	25.1436
5.62932	25.884
5.63268	26.0817
5.63605	25.5239
5.63942	24.4162
5.6428	23.2826
5.64617	22.1987
5.64953	20.8801
5.6529	19.5258
5.65628	18.8691
5.65965	19.2328
5.66302	20.309
5.66638	21.864
5.66977	23.8675
5.67313	25.7273
5.6765	26.4401
5.67987	25.617
5.68323	24.0391
5.68662	22.7991
5.68998	21.9894
5.69335	20.9481
5.69672	19.7861
5.7001	19.5811
5.70347	21.171
5.70683	24.3256
5.7102	28.0948
5.71358	31.1262
5.71695	32.1523
5.72032	31.007
5.72368	28.9786
5.72707	27.8996
5.73043	28.7654
5.7338	30.9561
5.73717	32.7804
5.74055	32.9833
5.74392	31.5896
5.74728	29.4323
5.75065	27.1528
5.75403	25.2792
5.7574	24.5056
5.76077	25.402
5.76413	27.9872
5.76752	32.4246
5.77088	39.6575
5.77425	49.9327
5.77762	60.8204
5.781	67.9878
5.78437	68.4757
5.78773	63.0413
5.7911	55.1895
5.79448	48.3229
5.79785	43.6346
5.80122	40.4357
5.80458	37.7921
5.80797	35.5353
5.81133	34.0846
5.8147	33.5126
5.81807	33.2453
5.82145	32.6974
5.82482	32.0758
5.82818	31.8191
5.83155	31.8667
5.83493	31.9124
5.8383	31.8484
5.84167	31.4973
5.84503	30.7689
5.84842	30.3498
5.85178	31.4762
5.85515	34.6216
5.85852	39.0537
5.86188	43.6967
5.86527	48.504
5.86863	54.6149
5.872	62.5426
5.87537	70.189
5.87875	73.9555
5.88212	72.1647
5.88548	66.9364
5.88885	62.5543
5.89223	62.2476
5.8956	66.4283
5.89897	72.8792
5.90233	78.271
5.90572	79.6203
5.90908	75.5885
5.91245	66.8546
5.91582	55.6898
5.9192	45.119
5.92257	38.0567
5.92593	36.207
5.9293	39.4308
5.93268	45.865
5.93605	52.8714
5.93942	58.2312
5.94278	61.0649
5.94617	61.4156
5.94953	59.4659
5.9529	55.6041
5.95627	50.7876
5.95965	46.2626
5.96302	42.7633
5.96638	40.3435
5.96975	38.7341
5.97313	37.6563
5.9765	37.2679
5.97987	37.8329
5.98323	38.9575
5.98662	39.7561
5.98998	39.9508
5.99335	40.4278
5.99672	41.9454
6.0001	44.4155
6.00347	47.2415
6.00683	50.6343
6.0102	57.6917
6.01358	76.4565
6.01695	118.977
6.02032	194.002
6.02368	295.449
6.02705	395.61
6.03043	454.39
6.0338	443.435
6.03717	366.927
6.04053	258.913
6.04392	158.945
6.04728	89.6834
6.05065	52.9012
6.05402	38.8636
6.0574	36.143
6.06077	36.3955
6.06413	35.8512
6.0675	34.2298
6.07088	32.6316
6.07425	31.9934
6.07762	32.6559
6.08098	34.1768
6.08437	35.5308
6.08773	36.0562
6.0911	36.2549
6.09447	37.4543
6.09785	40.9692
6.10122	47.9688
6.10458	59.4235
6.10795	74.6264
6.11133	89.6434
6.1147	98.6198
6.11807	98.0761
6.12143	89.2948
6.12482	76.3745
6.12818	63.3705
6.13155	52.8983
6.13492	45.8354
6.1383	41.6797
6.14167	39.5367
6.14503	38.7249
6.1484	38.4936
6.15178	37.9346
6.15515	37.1713
6.15852	37.5273
6.16188	39.4419
6.16527	41.1131
6.16863	40.4972
6.172	37.7984
6.17537	35.0359
6.17875	33.7454
6.18212	33.9853
6.18548	35.0717
6.18885	36.5897
6.19223	38.5573
6.1956	41.4018
6.19897	45.7067
6.20233	51.4917
6.2057	58.1015
6.20908	65.2919
6.21245	74.2302
6.21582	86.784
6.21918	103.742
6.22257	123.388
6.22593	140.786
6.2293	149.447
6.23267	145.428
6.23605	130.177
6.23942	109.249
6.24278	88.0987
6.24615	70.2997
6.24953	58.0907
6.2529	52.5525
6.25627	53.0482
6.25963	57.4676
6.26302	63.435
6.26638	69.124
6.26975	72.9506
6.27312	73.0425
6.2765	68.3882
6.27987	60.8228
6.28323	53.8457
6.2866	49.3933
6.28998	46.7455
6.29335	44.5245
6.29672	42.5476
6.30008	41.4812
6.30347	41.619
6.30683	42.5775
6.3102	43.7113
6.31357	44.5118
6.31695	44.5814
6.32032	44.0846
6.32368	43.3601
6.32705	42.0111
6.33043	39.1961
6.3338	35.2037
6.33717	31.8762
6.34053	31.0787
6.34392	33.1991
6.34728	37.4327
6.35065	42.7212
6.35402	48.0821
6.3574	52.5354
6.36077	55.6227
6.36413	57.4676
6.3675	58.1226
6.37087	57.203
6.37425	54.6196
6.37762	51.0129
6.38098	47.2697
6.38435	44.1554
6.38773	42.0943
6.3911	41.2853
6.39447	42.0877
6.39783	45.2257
6.40122	51.0506
6.40458	58.8445
6.40795	69.439
6.41132	92.1629
6.4147	149.595
6.41807	269.841
6.42143	462.736
6.4248	694.376
6.42818	886.459
6.43155	955.333
6.43492	867.824
6.43828	665.509
6.44167	433.603
6.44503	244.424
6.4484	125.103
6.45177	65.0857
6.45515	40.4836
6.45852	31.5052
6.46188	27.5449
6.46525	25.0783
6.46863	23.5849
6.472	22.7561
6.47537	22.1055
6.47873	21.2876
6.48212	20.0405
6.48548	18.5467
6.48885	17.7167
6.49222	18.4619
6.4956	20.581
6.49897	22.7009
6.50233	23.6294
6.5057	23.3443
6.50908	22.838
6.51245	23.1292
6.51582	24.3951
6.51918	25.7709
6.52257	26.1854
6.52593	25.4702
6.5293	24.5404
6.53267	24.1446
6.53605	24.081
6.53942	24.0117
6.54278	24.3457
6.54615	25.6799
6.54952	27.7987
6.5529	29.7525
6.55627	30.5261
6.55963	29.6482
6.563	27.6096
6.56638	25.5041
6.56975	24.3252
6.57312	24.3055
6.57648	24.7681
6.57987	24.6737
6.58323	23.5071
6.5866	21.8079
6.58997	20.5838
6.59335	20.3505
6.59672	20.7104
6.60008	20.9544
6.60345	21.0203
6.60683	21.298
6.6102	21.5944
6.61357	21.2394
6.61693	20.2156
6.62032	19.4076
6.62368	19.6333
6.62705	21.0747
6.63042	23.1711
6.6338	25.0734
6.63717	26.3167
6.64053	27.0867
6.6439	27.6562
6.64728	27.8572
6.65065	27.4492
6.65402	26.6541
6.65738	26.2167
6.66077	27.068
6.66413	29.6351
6.6675	33.3004
6.67087	36.339
6.67425	37.0277
6.67762	35.2866
6.68098	32.8693
6.68435	32.0365
6.68773	33.6664
6.6911	36.6883
6.69447	39.0632
6.69783	39.5365
6.70122	38.4288
6.70458	36.6341
6.70795	34.498
6.71132	31.9527
6.71468	29.0592
6.71807	26.3203
6.72143	24.3292
6.7248	23.4664
6.72817	23.548
6.73155	23.8618
6.73492	23.7284
6.73828	23.0615
6.74165	22.311
6.74503	21.8706
6.7484	21.7354
6.75177	21.71
6.75513	21.7522
6.75852	22.1817
6.76188	23.495
6.76525	25.6783
6.76862	27.8803
6.772	29.1996
6.77537	29.706
6.77873	30.1725
6.7821	30.9364
6.78548	31.6233
6.78885	31.9053
6.79222	32.0056
6.79558	32.251
6.79897	32.5076
6.80233	32.4661
6.8057	32.373
6.80907	32.663
6.81245	33.1421
6.81582	33.1129
6.81918	32.4002
6.82255	31.7478
6.82593	32.6036
6.8293	36.5711
6.83267	43.835
6.83603	52.0129
6.83942	57.8574
6.84278	60.0319
6.84615	59.5871
6.84952	57.9721
6.8529	55.8457
6.85627	53.1265
6.85963	49.3153
6.863	44.2391
6.86638	38.8766
6.86975	34.9959
6.87312	33.3347
6.87648	32.8154
6.87985	32.0582
6.88323	30.9122
6.8866	30.0692
6.88997	29.885
6.89333	30.1432
6.89672	30.5187
6.90008	30.954
6.90345	31.5149
6.90682	32.1803
6.9102	33.3291
6.91357	36.2259
6.91693	42.5849
6.9203	53.0133
6.92368	65.9037
6.92705	77.4745
6.93042	83.2822
6.93378	80.6772
6.93717	70.7888
6.94053	57.7929
6.9439	45.9673
6.94727	37.3589
6.95065	31.9634
6.95402	29.3262
6.95738	29.1284
6.96075	30.6848
6.96413	32.8578
6.9675	34.4661
6.97087	34.7694
6.97423	33.5387
6.97762	31.179
6.98098	28.5576
6.98435	26.6241
6.98772	26.1468
6.9911	27.1907
6.99447	29.0137
6.99783	30.7701
7.0012	32.0578
7.00458	32.7894
7.00795	32.9092
7.01132	32.7118
7.01468	32.8009
7.01807	33.3728
7.02143	34.1531
7.0248	34.7912
7.02817	35.4062
7.03155	36.4468
7.03492	38.0917
7.03828	40.4328
7.04165	43.6512
7.04503	48.0757
7.0484	54.0458
7.05177	60.946
7.05513	66.3204
7.0585	67.0881
7.06188	62.6529
7.06525	55.5468
7.06862	49.0558
7.07198	45.3496
7.07537	44.9035
7.07873	46.7534
7.0821	49.3994
7.08547	51.6782
7.08885	52.8113
7.09222	51.9202
7.09558	48.5473
7.09895	43.3925
7.10233	38.2706
7.1057	34.9611
7.10907	33.89
7.11243	34.0599
7.11582	34.1633
7.11918	33.467
7.12255	31.9881
7.12592	30.2385
7.1293	29.2064
7.13267	29.7277
7.13603	31.5628
7.1394	33.5202
7.14278	34.5991
7.14615	34.7428
7.14952	34.4258
7.15288	34.3538
7.15627	35.5076
7.15963	38.0868
7.163	40.9037
7.16637	42.6606
7.16975	43.5923
7.17312	44.6235
7.17648	45.8477
7.17985	47.016
7.18323	48.4808
7.1866	50.7862
7.18997	53.9416
7.19333	57.2308
7.19672	59.4635
7.20008	59.594
7.20345	57.6252
7.20682	54.6699
7.2102	51.6701
7.21357	48.3916
7.21693	44.2663
7.2203	39.5482
7.22367	35.6007
7.22705	33.9515
7.23042	34.9177
7.23378	37.1889
7.23715	38.852
7.24053	39.0278
7.2439	38.283
7.24727	37.7351
7.25063	38.1652
7.25402	39.3018
7.25738	40.199
7.26075	40.1679
7.26412	39.3706
7.2675	38.711
7.27087	39.1785
7.27423	40.9623
7.2776	42.9549
7.28098	43.8603
7.28435	43.6326
7.28772	43.0947
7.29108	42.7789
7.29447	42.5413
7.29783	42.1523
7.3012	41.6345
7.30457	41.4876
7.30795	42.493
7.31132	44.8519
7.31468	48.0888
7.31805	51.7902
7.32143	56.7801
7.3248	64.9706
7.32817	78.1001
7.33153	95.6345
7.33492	113.107
7.33828	123.353
7.34165	120.99
7.34502	106.848
7.3484	87.5874
7.35177	70.4296
7.35513	58.7954
7.3585	52.2007
7.36188	48.7545
7.36525	46.7706
7.36862	45.2435
7.37198	43.9802
7.37537	42.9671
7.37873	41.8931
7.3821	40.8098
7.38547	40.8382
7.38885	42.9587
7.39222	46.2494
7.39558	48.6625
7.39895	49.4851
7.40232	49.7423
7.4057	49.9974
7.40907	49.4397
7.41243	47.2962
7.4158	43.9199
7.41918	40.4334
7.42255	37.8855
7.42592	36.6424
7.42928	36.5983
7.43267	37.6259
7.43603	39.663
7.4394	42.2302
7.44277	44.5683
7.44615	46.0576
7.44952	46.5278
7.45288	46.3611
7.45625	46.4083
7.45963	47.3
7.463	48.9518
7.46637	50.6055
7.46973	51.4211
7.47312	51.3069
7.47648	51.3963
7.47985	53.3332
7.48322	57.3856
7.4866	61.8266
7.48997	64.2249
7.49333	63.1409
7.4967	58.6972
7.50008	52.6054
7.50345	47.3139
7.50682	44.5417
7.51018	44.3721
7.51357	45.6864
7.51693	46.8149
7.5203	46.5136
7.52367	44.8917
7.52705	43.5467
7.53042	43.9549
7.53378	45.73
7.53715	46.5717
7.54053	44.8019
7.5439	41.2977
7.54727	38.4096
7.55063	37.4379
7.55402	38.0853
7.55738	39.3243
7.56075	40.3503
7.56412	41.0148
7.56748	41.9899
7.57087	43.9805
7.57423	46.765
7.5776	49.293
7.58097	50.7184
7.58435	50.7868
7.58772	49.6486
7.59108	47.5468
7.59445	44.9803
7.59783	42.6459
7.6012	41.2799
7.60457	41.4776
7.60793	43.071
7.61132	44.9749
7.61468	46.1427
7.61805	46.4301
7.62142	46.4537
7.6248	46.7488
7.62817	47.7432
7.63153	49.955
7.6349	53.3264
7.63828	56.8221
7.64165	58.9845
7.64502	59.164
7.64838	57.7568
7.65177	55.6092
7.65513	53.4451
7.6585	51.6281
7.66187	50.4012
7.66525	50.098
7.66862	50.6989
7.67198	51.6537
7.67535	52.7031
7.67873	54.3968
7.6821	57.3547
7.68547	61.9139
7.68883	68.2456
7.69222	75.8103
7.69558	82.6067
7.69895	85.8148
7.70232	83.5142
7.7057	76.1319
7.70907	66.6456
7.71243	58.9286
7.7158	55.0444
7.71918	54.0834
7.72255	53.4282
7.72592	51.2468
7.72928	47.8557
7.73267	44.9141
7.73603	43.793
7.7394	44.9531
7.74277	47.7308
7.74613	50.5941
7.74952	52.0779
7.75288	52.4098
7.75625	53.0353
7.75962	54.8452
7.763	57.5373
7.76637	60.4678
7.76973	62.896
7.7731	63.8094
7.77648	62.6062
7.77985	60.1442
7.78322	58.2093
7.78658	57.8402
7.78997	58.2667
7.79333	57.9412
7.7967	56.0402
7.80007	52.9577
7.80345	49.5503
7.80682	46.3722
7.81018	43.4832
7.81355	40.6254
7.81693	38.075
7.8203	37.0095
7.82367	38.4124
7.82703	41.8961
7.83042	46.1037
7.83378	49.8421
7.83715	51.94
7.84052	51.6915
7.8439	49.9215
7.84727	48.4241
7.85063	48.0321
7.854	47.8545
7.85738	46.6658
7.86075	44.3938
7.86412	42.0205
7.86748	40.5443
7.87087	40.3951
7.87423	41.7264
7.8776	43.8079
7.88097	45.1988
7.88435	45.1488
7.88772	44.4519
7.89108	44.4573
7.89445	46.3233
7.89783	50.7975
7.9012	57.873
7.90457	66.7853
7.90793	76.7275
7.9113	86.2274
7.91468	92.6535
7.91805	93.863
7.92142	90.3634
7.92478	84.226
7.92817	76.8123
7.93153	68.7884
7.9349	61.6345
7.93827	57.1501
7.94165	55.7903
7.94502	56.2594
7.94838	57.0021
7.95175	57.1247
7.95513	56.1793
7.9585	53.9614
7.96187	50.9346
7.96523	48.2138
7.96862	46.773
7.97198	46.7156
7.97535	47.1944
7.97872	47.2456
7.9821	46.598
7.98547	45.9452
7.98883	46.4579
7.9922	48.7409
7.99558	52.3397
7.99895	56.2898
8.00232	59.7577
8.00568	62.3112
8.00907	64.6117
8.01243	69.0838
8.0158	77.8373
8.01917	89.5688
8.02255	99.3879
8.02592	102.522
8.02928	97.8396
8.03265	87.5794
8.03603	75.0088
8.0394	63.2056
8.04277	54.577
8.04613	49.8054
8.04952	47.4862
8.05288	46.0792
8.05625	45.2751
8.05962	45.3442
8.063	46.2077
8.06637	47.6378
8.06973	49.3822
8.0731	50.9374
8.07647	52.0955
8.07985	53.9073
8.08322	58.0996
8.08658	65.803
8.08995	76.0837
8.09333	85.4006
8.0967	88.9687
8.10007	84.5078
8.10343	74.479
8.10682	63.9383
8.11018	56.2577
8.11355	51.7065
8.11692	49.014
8.1203	47.3276
8.12367	46.4972
8.12703	46.9799
8.1304	49.1315
8.13378	52.4752
8.13715	55.6252
8.14052	57.4721
8.14388	58.3004
8.14727	59.3855
8.15063	61.6444
8.154	65.1076
8.15737	68.8089
8.16075	71.269
8.16412	71.597
8.16748	70.5765
8.17085	70.2736
8.17423	72.2819
8.1776	76.3254
8.18097	80.3667
8.18433	81.8528
8.18772	79.5528
8.19108	74.9683
8.19445	70.9358
8.19782	68.651
8.2012	66.6181
8.20457	62.9908
8.20793	58.2967
8.2113	54.9656
8.21468	54.5264
8.21805	56.2812
8.22142	58.8569
8.22478	61.8805
8.22817	65.2394
8.23153	67.9486
8.2349	68.5661
8.23827	66.6374
8.24165	63.4263
8.24502	61.1513
8.24838	60.9091
8.25175	61.7783
8.25512	62.3161
8.2585	61.9173
8.26187	60.3285
8.26523	57.3414
8.2686	53.8402
8.27198	51.5124
8.27535	51.2377
8.27872	52.5837
8.28208	54.8961
8.28547	57.8032
8.28883	60.4476
8.2922	61.8164
8.29557	62.1432
8.29895	63.1331
8.30232	66.404
8.30568	72.0486
8.30905	78.8086
8.31243	84.4832
8.3158	86.5006
8.31917	83.2242
8.32253	75.2061
8.32592	65.0681
8.32928	56.0289
8.33265	50.179
8.33602	47.6273
8.3394	47.2433
8.34277	47.9335
8.34613	49.0661
8.3495	49.8002
8.35288	49.0465
8.35625	46.5458
8.35962	43.3655
8.36298	40.8227
8.36637	39.2249
8.36973	38.5549
8.3731	39.2062
8.37647	41.0967
8.37985	43.1857
8.38322	44.4517
8.38658	44.758
8.38995	44.6025
8.39333	44.7348
8.3967	45.9374
8.40007	48.2932
8.40343	50.9875
8.40682	52.7454
8.41018	53.0969
8.41355	53.1069
8.41692	54.7245
8.42028	59.2043
8.42367	66.2656
8.42703	73.9235
8.4304	79.2868
8.43377	80.5996
8.43715	78.481
8.44052	75.3506
8.44388	74.2942
8.44725	78.49
8.45063	89.6947
8.454	105.892
8.45737	121.174
8.46073	128.559
8.46412	124.204
8.46748	110.122
8.47085	92.6632
8.47422	77.9018
8.4776	68.2938
8.48097	63.422
8.48433	62.0592
8.4877	63.0237
8.49108	64.8765
8.49445	66.0993
8.49782	66.1233
8.50118	65.4708
8.50457	65.0394
8.50793	65.6923
8.5113	67.9625
8.51467	71.9486
8.51805	77.2833
8.52142	82.8265
8.52478	85.9064
8.52815	84.0526
8.53153	78.0314
8.5349	71.0755
8.53827	65.8753
8.54163	63.3469
8.54502	63.6043
8.54838	66.4837
8.55175	71.7216
8.55512	79.2983
8.5585	88.4282
8.56187	96.3128
8.56523	99.3506
8.5686	95.9314
8.57198	87.5223
8.57535	77.2178
8.57872	67.7598
8.58208	60.6007
8.58547	55.9833
8.58883	53.4334
8.5922	52.4544
8.59557	52.7524
8.59893	54.1682
8.60232	55.759
8.60568	55.993
8.60905	54.5688
8.61242	53.0247
8.6158	53.0872
8.61917	55.3101
8.62253	59.3871
8.6259	64.3448
8.62928	68.9968
8.63265	73.0688
8.63602	77.4314
8.63938	82.7163
8.64277	88.3807
8.64613	93.5283
8.6495	97.6086
8.65287	100.44
8.65625	102.23
8.65962	103.894
8.66298	107.05
8.66635	112.863
8.66973	121.061
8.6731	130.126
8.67647	138.196
8.67983	144.328
8.68322	148.905
8.68658	152.738
8.68995	156.054
8.69332	158.825
8.6967	161.351
8.70007	163.831
8.70343	166.28
8.7068	169.616
8.71018	175.507
8.71355	184.807
8.71692	196.928
8.72028	210.824
8.72367	224.964
8.72703	237.585
8.7304	248.408
8.73377	258.795
8.73715	269.583
8.74052	279.542
8.74388	286.56
8.74725	289.531
8.75063	289.332
8.754	289.096
8.75737	292.805
8.76073	303.678
8.7641	322.955
8.76748	350.04
8.77085	383.404
8.77422	420.373
8.77758	458.279
8.78097	497.696
8.78433	545.814
8.7877	623.158
8.79107	778.109
8.79445	1098.6
8.79782	1690.8
8.80118	2609.54
8.80455	3762.02
8.80793	4864
8.8113	5529.37
8.81467	5480.39
8.81803	4726.83
8.82142	3558
8.82478	2356.94
8.82815	1398.41
8.83152	769.531
8.8349	419.185
8.83827	247.477
8.84163	168.63
8.845	130.956
8.84838	111.585
8.85175	101.553
8.85512	95.5528
8.85848	89.5152
8.86187	82.3498
8.86523	75.3443
8.8686	70.2502
8.87197	67.9826
8.87535	68.8457
8.87872	72.5168
8.88208	78.0849
8.88545	83.72
8.88883	86.8745
8.8922	85.4885
8.89557	79.7614
8.89893	71.9423
8.90232	64.2829
8.90568	57.9182
8.90905	53.3347
8.91242	50.6986
8.9158	49.5844
8.91917	49.0285
8.92253	48.0907
8.9259	46.5978
8.92928	45.4318
8.93265	45.9411
8.93602	48.5959
8.93938	52.3554
8.94275	55.4807
8.94613	56.8197
8.9495	56.5123
8.95287	55.8509
8.95623	56.3422
8.95962	58.2473
8.96298	60.1679
8.96635	60.7867
8.96972	60.6535
8.9731	61.8318
8.97647	65.6501
8.97983	70.8094
8.9832	74.4677
8.98658	74.7402
8.98995	72.1411
8.99332	68.3617
8.99668	64.6407
9.00012	5.29577
9.0035	5.54782
9.00687	5.80322
9.01023	6.09665
9.0136	6.38231
9.01698	6.44266
9.02035	6.20493
9.02372	5.95917
9.02708	5.97437
9.03047	6.18598
9.03383	6.5537
9.0372	7.2148
9.04058	8.03375
9.04395	8.45745
9.04732	8.1657
9.05068	7.43181
9.05407	6.81207
9.05743	6.73443
9.0608	7.32381
9.06417	8.27623
9.06755	9.00878
9.07092	9.13013
9.07428	8.60813
9.07767	7.52696
9.08103	6.04622
9.0844	4.65043
9.08777	4.02996
9.09115	4.43574
9.09452	5.31456
9.09788	5.82413
9.10127	5.62589
9.10463	4.96647
9.108	4.24484
9.11137	3.83993
9.11475	4.00159
9.11812	4.65608
9.12148	5.36134
9.12485	5.75389
9.12823	5.92103
9.1316	6.20909
9.13497	6.70696
9.13835	7.08417
9.14172	7.03817
9.14508	6.56197
9.14845	5.80192
9.15183	4.94663
9.1552	4.25583
9.15857	3.89801
9.16193	3.73182
9.16532	3.59949
9.16868	3.67765
9.17205	4.31727
9.17543	5.54744
9.1788	6.90476
9.18217	7.83757
9.18553	8.1385
9.18892	7.982
9.19228	7.47782
9.19565	6.53345
9.19903	5.28148
9.2024	4.19278
9.20577	3.62659
9.20913	3.58221
9.21252	3.98026
9.21588	4.65509
9.21925	5.12997
9.22262	4.94578
9.226	4.16113
9.22937	3.21383
9.23273	2.41049
9.23612	1.86599
9.23948	1.7194
9.24285	2.13187
9.24622	3.06049
9.2496	4.15057
9.25297	4.96494
9.25633	5.29203
9.25972	5.19479
9.26308	4.84294
9.26645	4.47132
9.26982	4.29081
9.2732	4.28594
9.27657	4.27434
9.27993	4.20758
9.2833	4.25695
9.28668	4.54155
9.29005	4.94848
9.29342	5.25935
9.2968	5.3882
9.30017	5.41388
9.30353	5.45615
9.3069	5.52339
9.31028	5.52136
9.31365	5.45791
9.31702	5.46223
9.3204	5.5521
9.32377	5.64232
9.32713	5.72206
9.3305	5.78661
9.33388	5.65412
9.33725	5.24411
9.34062	4.87776
9.34398	4.93654
9.34737	5.35445
9.35073	5.72478
9.3541	5.70635
9.35748	5.23832
9.36085	4.50468
9.36422	3.88269
9.36758	3.75939
9.37097	4.24256
9.37433	5.15906
9.3777	6.18053
9.38108	7.07259
9.38445	7.70048
9.38782	7.99051
9.39118	7.90565
9.39457	7.50311
9.39793	6.97933
9.4013	6.52204
9.40467	6.14123
9.40805	5.80727
9.41142	5.51583
9.41478	5.27886
9.41817	5.19789
9.42153	5.49689
9.4249	6.11716
9.42827	6.59288
9.43165	6.62906
9.43502	6.48405
9.43838	6.59342
9.44175	7.17966
9.44513	8.22521
9.4485	9.30471
9.45187	9.64274
9.45525	8.86554
9.45862	7.54421
9.46198	6.55496
9.46535	6.16172
9.46873	6.12441
9.4721	6.35015
9.47547	6.91827
9.47885	7.78526
9.48222	8.67831
9.48558	9.27483
9.48895	9.40042
9.49233	9.21403
9.4957	9.12105
9.49907	9.2923
9.50243	9.63519
9.50582	10.2541
9.50918	11.3826
9.51255	12.6851
9.51593	13.122
9.5193	12.0005
9.52267	9.77445
9.52603	7.52699
9.52942	5.94831
9.53278	4.9988
9.53615	4.39905
9.53953	4.06529
9.5429	4.07959
9.54627	4.52574
9.54963	5.38732
9.55302	6.33365
9.55638	6.7768
9.55975	6.44337
9.56312	5.66251
9.5665	4.88426
9.56987	4.20624
9.57323	3.59645
9.57662	3.21777
9.57998	3.28722
9.58335	3.76812
9.58672	4.36019
9.5901	4.7316
9.59347	4.73095
9.59683	4.40926
9.60022	4.00435
9.60358	3.87973
9.60695	4.30406
9.61032	5.26103
9.6137	6.41448
9.61707	7.26235
9.62043	7.43578
9.6238	6.95486
9.62718	6.09438
9.63055	5.08486
9.63392	4.19222
9.6373	3.71386
9.64067	3.69645
9.64403	3.82396
9.6474	3.80547
9.65078	3.7206
9.65415	3.79978
9.65752	4.12009
9.6609	4.56827
9.66427	5.02338
9.66763	5.32504
9.671	5.26387
9.67438	4.82558
9.67775	4.46672
9.68112	4.90846
9.68448	6.42915
9.68787	8.44987
9.69123	9.93335
9.6946	10.1221
9.69798	8.93207
9.70135	6.9484
9.70472	5.10392
9.70808	4.04847
9.71147	3.80662
9.71483	3.95952
9.7182	4.15719
9.72157	4.35233
9.72495	4.70775
9.72832	5.31486
9.73168	6.01791
9.73507	6.53841
9.73843	6.7145
9.7418	6.59042
9.74517	6.22628
9.74855	5.6727
9.75192	5.09164
9.75528	4.74284
9.75867	4.85293
9.76203	5.346
9.7654	5.83232
9.76877	5.94499
9.77215	5.74447
9.77552	5.52608
9.77888	5.34381
9.78225	5.13
9.78563	4.95508
9.789	4.8617
9.79237	4.68364
9.79575	4.42866
9.79912	4.42955
9.80248	4.80866
9.80585	5.2034
9.80923	5.1581
9.8126	4.55021
9.81597	3.54999
9.81935	2.47248
9.82272	1.66493
9.82608	1.32123
9.82947	1.44421
9.83283	1.98729
9.8362	3.05285
9.83958	4.66516
9.84295	6.50707
9.84632	8.12613
9.84968	9.44868
9.85307	10.7274
9.85643	11.9502
9.8598	12.7702
9.86318	12.9235
9.86655	12.2924
9.86992	10.733
9.87328	8.29621
9.87667	5.64848
9.88003	3.7172
9.8834	2.92706
9.88677	3.01039
9.89015	3.44261
9.89352	3.86613
9.89688	4.16698
9.90027	4.28335
9.90363	4.09928
9.907	3.58143
9.91037	2.92083
9.91375	2.38337
9.91712	2.07308
9.92048	1.88276
9.92385	1.64229
9.92723	1.31617
9.9306	1.07745
9.93397	1.20345
9.93735	1.84733
9.94072	2.90294
9.94408	4.04182
9.94745	4.86629
9.95083	5.09394
9.9542	4.74768
9.95757	4.17295
9.96095	3.74864
9.96432	3.56845
9.96768	3.54604
9.97105	3.7422
9.97443	4.37777
9.9778	5.39303
9.98117	6.20271
9.98453	6.27095
9.98792	5.85565
9.99128	5.85671
9.99465	6.71128
9.99803	7.87867
10.0014	8.47457
10.0048	8.1577
10.0081	7.20673
10.0115	6.09921
10.0149	5.26447
10.0183	4.8566
10.0216	4.5792
10.025	4.07491
10.0284	3.36432
10.0317	2.76601
10.0351	2.4638
10.0385	2.49646
10.0419	2.8237
10.0452	3.25901
10.0486	3.49589
10.052	3.29856
10.0553	2.71724
10.0587	2.08956
10.0621	1.7369
10.0655	1.63533
10.0688	1.4922
10.0722	1.14058
10.0756	0.733334
10.0789	0.52285
10.0823	0.622691
10.0857	0.95767
10.0891	1.35539
10.0924	1.66034
10.0958	1.83549
10.0992	2.02596
10.1025	2.40112
10.1059	2.90388
10.1093	3.24075
10.1127	3.26574
10.116	3.20055
10.1194	3.3192
10.1228	3.58069
10.1261	3.76638
10.1295	3.7537
10.1329	3.51834
10.1363	3.06034
10.1396	2.48717
10.143	2.03876
10.1464	1.91734
10.1497	2.13225
10.1531	2.55321
10.1565	3.0165
10.1599	3.31301
10.1632	3.21091
10.1666	2.72537
10.17	2.22181
10.1733	2.07355
10.1767	2.26994
10.1801	2.46553
10.1835	2.35731
10.1868	1.9448
10.1902	1.53828
10.1936	1.53768
10.1969	2.11722
10.2003	3.03925
10.2037	3.85604
10.2071	4.36585
10.2104	4.70658
10.2138	4.95218
10.2172	4.90299
10.2205	4.42458
10.2239	3.73691
10.2273	3.24994
10.2307	3.19849
10.234	3.53848
10.2374	3.98303
10.2408	4.22118
10.2441	4.1406
10.2475	3.8509
10.2509	3.47025
10.2543	3.03436
10.2576	2.63597
10.261	2.42705
10.2644	2.43301
10.2677	2.62285
10.2711	2.98823
10.2745	3.48017
10.2779	3.88704
10.2812	4.03803
10.2846	3.99402
10.288	3.90825
10.2913	3.76852
10.2947	3.54915
10.2981	3.41095
10.3015	3.45505
10.3048	3.47168
10.3082	3.32017
10.3116	3.20199
10.3149	3.30388
10.3183	3.46762
10.3217	3.48625
10.325	3.44092
10.3284	3.46887
10.3318	3.54491
10.3352	3.61109
10.3385	3.64398
10.3419	3.51209
10.3453	3.09315
10.3486	2.60019
10.352	2.4094
10.3554	2.64773
10.3588	3.11754
10.3621	3.54208
10.3655	3.76532
10.3689	3.77879
10.3722	3.68668
10.3756	3.55355
10.379	3.37676
10.3824	3.15143
10.3857	2.8617
10.3891	2.47241
10.3925	2.00433
10.3958	1.6275
10.3992	1.5696
10.4026	1.93322
10.406	2.57676
10.4093	3.23417
10.4127	3.77105
10.4161	4.26082
10.4194	4.69992
10.4228	4.82679
10.4262	4.36627
10.4296	3.43297
10.4329	2.55991
10.4363	2.25389
10.4397	2.55573
10.443	3.06771
10.4464	3.44951
10.4498	3.76495
10.4532	4.16674
10.4565	4.48191
10.4599	4.45722
10.4633	4.22917
10.4666	4.11698
10.47	4.15361
10.4734	4.1166
10.4767	3.86312
10.4801	3.43017
10.4835	2.94262
10.4869	2.54818
10.4902	2.33285
10.4936	2.35936
10.497	2.74062
10.5003	3.47489
10.5037	4.19467
10.5071	4.28256
10.5105	3.46071
10.5138	2.14506
10.5172	1.02222
10.5206	0.453558
10.5239	0.405723
10.5273	0.694848
10.5307	1.07743
10.5341	1.28845
10.5374	1.24978
10.5408	1.13625
10.5442	1.12178
10.5475	1.18901
10.5509	1.22399
10.5543	1.18448
10.5577	1.11796
10.561	1.16065
10.5644	1.49916
10.5678	2.17112
10.5711	2.87554
10.5745	3.16681
10.5779	2.89363
10.5813	2.31611
10.5846	1.80729
10.588	1.61563
10.5914	1.80463
10.5947	2.28529
10.5981	2.79836
10.6015	3.08067
10.6049	3.0559
10.6082	2.8783
10.6116	2.78074
10.615	2.88784
10.6183	3.15341
10.6217	3.44805
10.6251	3.69474
10.6285	3.86203
10.6318	3.83206
10.6352	3.53293
10.6386	3.19606
10.6419	3.27952
10.6453	3.98415
10.6487	4.94483
10.652	5.50757
10.6554	5.29855
10.6588	4.51915
10.6622	3.66287
10.6655	3.05199
10.6689	2.71313
10.6723	2.59324
10.6756	2.62309
10.679	2.70422
10.6824	2.82088
10.6858	3.09937
10.6891	3.53181
10.6925	3.85485
10.6959	3.83822
10.6992	3.58369
10.7026	3.33334
10.706	3.13643
10.7094	2.88447
10.7127	2.55402
10.7161	2.18908
10.7195	1.78102
10.7228	1.38892
10.7262	1.28124
10.7296	1.61405
10.733	2.11077
10.7363	2.26817
10.7397	1.914
10.7431	1.35479
10.7464	1.03522
10.7498	1.21987
10.7532	1.844
10.7566	2.52685
10.7599	2.81473
10.7633	2.57735
10.7667	2.10228
10.77	1.77588
10.7734	1.73514
10.7768	1.85537
10.7802	1.98468
10.7835	2.07316
10.7869	2.09895
10.7903	2.06794
10.7936	2.1487
10.797	2.53848
10.8004	3.1074
10.8038	3.47398
10.8071	3.50836
10.8105	3.48347
10.8139	3.61577
10.8172	3.80432
10.8206	3.87811
10.824	3.79705
10.8274	3.58412
10.8307	3.27472
10.8341	2.91045
10.8375	2.49237
10.8408	2.10384
10.8442	1.98497
10.8476	2.29815
10.851	2.92718
10.8543	3.57201
10.8577	3.93892
10.8611	3.8422
10.8644	3.30654
10.8678	2.60036
10.8712	2.04935
10.8746	1.82595
10.8779	1.94038
10.8813	2.29243
10.8847	2.66471
10.888	2.76269
10.8914	2.48643
10.8948	2.00711
10.8982	1.53355
10.9015	1.1724
10.9049	0.970997
10.9083	0.921137
10.9116	0.969491
10.915	1.12498
10.9184	1.48003
10.9218	1.98633
10.9251	2.3731
10.9285	2.43513
10.9319	2.31427
10.9352	2.26609
10.9386	2.28879
10.942	2.19848
10.9453	1.96473
10.9487	1.76019
10.9521	1.75392
10.9555	1.96199
10.9588	2.18377
10.9622	2.11093
10.9656	1.67926
10.9689	1.16534
10.9723	0.849104
10.9757	0.76629
10.9791	0.855594
10.9825	1.10595
10.9858	1.4928
10.9892	1.8724
10.9925	2.03327
10.9959	1.87204
10.9993	1.53823
11.0027	1.29312
11.006	1.22243
11.0094	1.219
11.0128	1.25815
11.0161	1.44144
11.0195	1.76514
11.0229	2.06157
11.0263	2.20545
11.0296	2.17465
11.033	1.96123
11.0364	1.58487
11.0397	1.16035
11.0431	0.893475
11.0465	1.03447
11.0499	1.67084
11.0532	2.48499
11.0566	2.8645
11.06	2.48929
11.0633	1.68959
11.0667	1.08061
11.0701	0.981291
11.0735	1.27575
11.0768	1.71005
11.0802	2.15989
11.0836	2.54278
11.0869	2.66088
11.0903	2.35398
11.0937	1.75846
11.0971	1.17743
11.1004	0.765213
11.1038	0.509013
11.1072	0.402951
11.1105	0.481619
11.1139	0.774067
11.1173	1.27155
11.1207	1.86572
11.124	2.32088
11.1274	2.43075
11.1308	2.23082
11.1341	1.95349
11.1375	1.83485
11.1409	1.99668
11.1443	2.44947
11.1476	3.03034
11.151	3.36714
11.1544	3.12163
11.1578	2.34044
11.1611	1.43549
11.1645	0.799681
11.1679	0.546847
11.1712	0.612167
11.1746	0.925639
11.178	1.47779
11.1814	2.23941
11.1847	3.04959
11.1881	3.62284
11.1915	3.79681
11.1948	3.7173
11.1982	3.67148
11.2016	3.74238
11.205	3.89145
11.2083	4.14427
11.2117	4.48381
11.2151	4.68537
11.2184	4.5304
11.2218	4.07167
11.2252	3.51665
11.2286	3.0319
[truncated: 1,059 more rows]

## Sheet: 1850HP5MRM028 Fig 4
D:\MassHunter\GCMS\1\data\2564\1850_64\1850HP5MRM028.D Mon Feb 22 23:37:10 2021
Start of data points
acqusition time	counts
4.50012	4384.07		with Malathion
4.50348	2789.85
4.50685	1446.98
4.51022	577.345
4.5136	171.022
4.51697	38.5235
4.52033	3.37389
4.5237	2.71756
4.52708	2.46374
4.53045	2.37692
4.53382	2.34822
4.53718	2.34117
4.54057	2.33401
4.54393	2.29841
4.5473	2.21032
4.55067	2.0658
4.55405	1.89726
4.55742	1.777
4.56078	1.78219
4.56415	1.98804
4.56753	2.45632
4.5709	3.12849
4.57427	3.74637
4.57763	4.05015
4.58102	4.25975
4.58438	5.1668
4.58775	7.53061
4.59112	11.296
4.5945	15.3651
4.59787	18.2655
4.60123	19.0908
4.6046	18.1368
4.60798	16.5934
4.61135	15.7736
4.61472	16.6289
4.61808	19.6076
4.62147	24.3426
4.62483	29.4645
4.6282	33.2448
4.63157	34.7393
4.63495	34.3021
4.63832	32.8628
4.64168	31.007
4.64505	29.1943
4.64842	27.8159
4.6518	26.9201
4.65517	26.0297
4.65853	25.0088
4.6619	24.5284
4.66528	25.323
4.66865	27.3545
4.67202	29.6139
4.67538	30.6777
4.67877	29.6128
4.68213	26.61
4.6855	22.7728
4.68887	19.1475
4.69225	16.1897
4.69562	13.9525
4.69898	12.5667
4.70235	12.1031
4.70573	12.2242
4.7091	12.3123
4.71247	11.9935
4.71583	11.3196
4.71922	10.7115
4.72258	10.7858
4.72595	11.7684
4.72932	13.1854
4.7327	14.263
4.73607	14.6549
4.73943	14.5718
4.7428	14.4431
4.74618	14.5443
4.74955	14.6368
4.75292	14.2466
4.75628	13.2212
4.75967	11.9495
4.76303	10.9535
4.7664	10.5341
4.76977	10.8355
4.77315	11.7473
4.77652	12.9557
4.77988	14.3291
4.78325	16.4234
4.78663	20.1345
4.79	25.6857
4.79337	31.9853
4.79673	37.0862
4.80012	39.3868
4.80348	38.3789
4.80685	34.7369
4.81022	29.9878
4.81358	25.3931
4.81697	21.4994
4.82033	18.4912
4.8237	16.5712
4.82707	15.5506
4.83045	14.8199
4.83382	14.0358
4.83718	13.3508
4.84055	12.9758
4.84393	12.7468
4.8473	12.2231
4.85067	11.1885
4.85403	9.87331
4.85742	8.94835
4.86078	9.09197
4.86415	10.3853
4.86752	12.1487
4.8709	13.4953
4.87427	14.1393
4.87763	14.3193
4.881	14.4679
4.88438	15.1269
4.88775	16.6804
4.89112	19.0084
4.89448	21.8852
4.89787	25.391
4.90123	29.3853
4.9046	32.7524
4.90797	34.0564
4.91135	32.7593
4.91472	29.7445
4.91808	26.5989
4.92145	24.5557
4.92483	23.8633
4.9282	24.081
4.93157	24.6964
4.93493	25.1759
4.93832	24.8252
4.94168	23.254
4.94505	20.8843
4.94842	18.7437
4.9518	17.4587
4.95517	16.9314
4.95853	16.8804
4.9619	17.1248
4.96528	17.5211
4.96865	18.1166
4.97202	19.4438
4.97538	22.1927
4.97877	26.3342
4.98213	30.5986
4.9855	32.997
4.98887	32.4835
4.99223	30.0332
4.99562	27.4734
4.99898	25.5221
5.00235	23.4174
5.00572	20.6339
5.0091	18.201
5.01247	17.8398
5.01583	20.4097
5.0192	25.3194
5.02258	30.9392
5.02595	35.2068
5.02932	36.4913
5.03268	34.6431
5.03607	31.1312
5.03943	27.9391
5.0428	26.4158
5.04617	27.4081
5.04955	31.5209
5.05292	38.2232
5.05628	45.0602
5.05965	48.8558
5.06303	48.041
5.0664	43.7493
5.06977	38.6885
5.07313	35.1873
5.07652	34.2578
5.07988	35.426
5.08325	37.1177
5.08662	37.7128
5.09	36.6844
5.09337	34.9499
5.09673	34.6106
5.1001	38.0376
5.10348	45.9298
5.10685	56.2
5.11022	64.6908
5.11358	67.2938
5.11697	62.9233
5.12033	55.6057
5.1237	53.0746
5.12707	63.7575
5.13045	94.9943
5.13382	151.084
5.13718	228.327
5.14055	310.843
5.14393	374.171
5.1473	397.814
5.15067	377.417
5.15403	325.659
5.1574	262.176
5.16078	203.274
5.16415	157.125
5.16752	124.183
5.17088	101.138
5.17427	85.5585
5.17763	76.475
5.181	71.7702
5.18437	67.8435
5.18775	62.4323
5.19112	56.0719
5.19448	50.7227
5.19785	47.7448
5.20123	46.6783
5.2046	45.6773
5.20797	43.2107
5.21133	39.543
5.21472	36.1282
5.21808	34.2307
5.22145	34.6921
5.22482	38.6145
5.2282	47.4493
5.23157	62.1741
5.23493	81.4042
5.2383	99.7385
5.24168	109.537
5.24505	106.463
5.24842	93.3645
5.25178	77.6569
5.25517	65.3266
5.25853	57.9343
5.2619	53.5919
5.26527	49.8389
5.26865	45.7698
5.27202	42.132
5.27538	39.5392
5.27875	37.5219
5.28213	35.5912
5.2855	33.788
5.28887	32.2498
5.29223	30.8281
5.29562	29.3891
5.29898	28.2268
5.30235	27.7788
5.30572	28.3008
5.3091	29.593
5.31247	31.142
5.31583	32.6253
5.3192	34.2344
5.32257	36.3289
5.32595	38.5898
5.32932	40.0602
5.33268	40.342
5.33605	39.9776
5.33943	39.4976
5.3428	38.628
5.34617	36.974
5.34953	34.7542
5.35292	32.8527
5.35628	32.0082
5.35965	32.1289
5.36302	32.2926
5.3664	31.5726
5.36977	29.8655
5.37313	27.9955
5.3765	27.0739
5.37988	27.7679
5.38325	29.6312
5.38662	31.7397
5.38998	33.5204
5.39337	34.9829
5.39673	36.1963
5.4001	37.2381
5.40347	39.0929
5.40685	44.2239
5.41022	55.2479
5.41358	72.3434
5.41695	91.5947
5.42033	106.539
5.4237	111.454
5.42707	104.599
5.43043	89.5032
5.43382	72.956
5.43718	60.5897
5.44055	54.071
5.44392	52.2779
5.4473	54.7428
5.45067	63.4159
5.45403	81.6349
5.4574	111.287
5.46078	149.169
5.46415	184.856
5.46752	204.038
5.47088	197.662
5.47427	168.85
5.47763	130.353
5.481	95.3802
5.48437	70.9098
5.48775	57.4694
5.49112	52.0712
5.49448	51.0857
5.49785	51.9197
5.50122	53.0787
5.5046	53.828
5.50797	54.0857
5.51133	54.4122
5.5147	55.1332
5.51808	56.2994
5.52145	58.328
5.52482	61.7277
5.52818	65.6572
5.53157	67.9007
5.53493	67.3352
5.5383	65.3713
5.54167	64.095
5.54505	63.6064
5.54842	62.6258
5.55178	60.8362
5.55515	59.4104
5.55853	59.3396
5.5619	60.1726
5.56527	61.8803
5.56863	67.0861
5.57202	81.7673
5.57538	120.922
5.57875	237.093
5.58212	587.928
5.5855	1530.35
5.58887	3630.44
5.59223	7414.91
5.5956	12792.4
5.59898	18533.5
5.60235	22513.2
5.60572	22943.7
5.60908	19671.9
5.61247	14275.3
5.61583	8870.98
5.6192	4829.16
5.62257	2407.26
5.62595	1193.06
5.62932	658.56
5.63268	436.505
5.63605	338.155
5.63943	286.14
5.6428	252.878
5.64617	230.454
5.64953	215.99
5.65292	205.561
5.65628	194.977
5.65965	182.609
5.66302	169.272
5.66638	156.332
5.66977	144.65
5.67313	135.073
5.6765	128.621
5.67987	125.958
5.68325	125.91
5.68662	125.629
5.68998	122.679
5.69335	117.003
5.69673	110.019
5.7001	103.075
5.70347	97.2347
5.70683	93.2778
5.71022	91.4574
5.71358	91.28
5.71695	91.5067
5.72032	91.3995
5.7237	90.9615
5.72707	90.2009
5.73043	88.3569
5.7338	85.2073
5.73718	82.183
5.74055	81.1358
5.74392	82.5836
5.74728	85.2947
5.75067	87.2564
5.75403	87.4445
5.7574	86.2275
5.76077	84.4989
5.76415	82.6579
5.76752	80.8003
5.77088	78.8613
5.77425	76.6368
5.77763	73.9771
5.781	71.2034
5.78437	69.0335
5.78773	68.1069
5.79112	68.1246
5.79448	67.7974
5.79785	66.1287
5.80122	63.8204
5.8046	62.9609
5.80797	65.031
5.81133	69.0368
5.8147	72.2486
5.81808	72.8636
5.82145	71.606
5.82482	70.4343
5.82818	70.0456
5.83157	69.5779
5.83493	68.6586
5.8383	68.0735
5.84167	68.4992
5.84503	69.9838
5.84842	73.0023
5.85178	78.0285
5.85515	83.9101
5.85852	87.8632
5.8619	87.7343
5.86527	84.385
5.86863	81.0888
5.872	80.6056
5.87538	83.4981
5.87875	88.466
5.88212	94.105
5.88548	99.4412
5.88887	104.453
5.89223	109.737
5.8956	115.868
5.89897	122.895
5.90235	129.59
5.90572	132.731
5.90908	128.849
5.91245	118
5.91583	104.889
5.9192	94.2129
5.92257	86.9641
5.92593	81.8322
5.92932	78.5422
5.93268	77.6783
5.93605	79.0913
5.93942	81.2792
5.9428	82.2791
5.94617	80.7094
5.94953	76.7545
5.9529	72.0371
5.95628	68.3672
5.95965	66.2326
5.96302	65.3228
5.96638	65.6783
5.96977	67.6061
5.97313	70.3594
5.9765	72.5099
5.97987	74.0831
5.98325	76.5829
5.98662	80.558
5.98998	84.2635
5.99335	85.5987
5.99673	84.7286
6.0001	82.8488
6.00347	79.929
6.00683	75.514
6.0102	71.8067
6.01358	75.1888
6.01695	94.4134
6.02032	136.271
6.02368	199.442
6.02707	269.154
6.03043	320.145
6.0338	330.475
6.03717	297.45
6.04055	240.519
6.04392	187.12
6.04728	154.684
6.05065	143.356
6.05403	141.6
6.0574	137.274
6.06077	124.986
6.06413	107.455
6.06752	90.9106
6.07088	79.3596
6.07425	72.3261
6.07762	67.1687
6.081	62.7701
6.08437	60.2439
6.08773	60.5665
6.0911	62.7941
6.09448	65.0801
6.09785	67.3225
6.10122	71.4384
6.10458	79.5501
6.10797	91.6107
6.11133	104.143
6.1147	112.107
6.11807	112.909
6.12145	107.876
6.12482	99.4415
6.12818	89.1925
6.13155	79.3976
6.13493	73.6922
6.1383	74.8614
6.14167	82.8157
6.14503	94.2822
6.14842	103.916
6.15178	106.818
6.15515	101.242
6.15852	89.5718
6.1619	76.4668
6.16527	65.886
6.16863	59.2854
6.172	56.1148
6.17538	55.3786
6.17875	56.3716
6.18212	58.2064
6.18548	59.7981
6.18885	60.3802
6.19223	60.0974
6.1956	59.9896
6.19897	61.2385
6.20233	64.8551
6.20572	71.7096
6.20908	82.6014
6.21245	98.298
6.21582	120.041
6.2192	149.019
6.22257	182.205
6.22593	209.316
6.2293	218.011
6.23268	203.493
6.23605	172.521
6.23942	138.587
6.24278	115.782
6.24617	117.255
6.24953	157.957
6.2529	254.178
6.25627	413.897
6.25965	618.724
6.26302	816.921
6.26638	943.947
6.26975	959.712
6.27313	869.689
6.2765	714.011
6.27987	542.773
6.28323	395.163
6.28662	288.41
6.28998	220.093
6.29335	178.733
6.29672	153.633
6.3001	137.423
6.30347	125.44
6.30683	115.471
6.3102	106.55
6.31358	98.5402
6.31695	91.6118
6.32032	85.8482
6.32368	81.0829
6.32707	77.3749
6.33043	74.8648
6.3338	73.2226
6.33717	71.8755
6.34055	71.0163
6.34392	71.3903
6.34728	72.8651
6.35065	73.7966
6.35402	72.711
6.3574	69.8512
6.36077	67.0518
6.36413	65.6295
6.3675	65.2477
6.37088	64.5383
6.37425	62.7603
6.37762	60.2213
6.38098	57.3218
6.38437	54.1864
6.38773	51.1404
6.3911	49.1517
6.39447	49.3698
6.39785	52.3528
6.40122	57.8844
6.40458	65.4871
6.40795	77.0149
6.41133	101.752
6.4147	160.6
6.41807	282.394
6.42143	484.095
6.42482	739.803
6.42818	968.208
6.43155	1069.05
6.43492	992.562
6.4383	777.646
6.44167	519.982
6.44503	304.746
6.4484	165.745
6.45178	92.9667
6.45515	61.1551
6.45852	49.2434
6.46188	45.0299
6.46527	43.1375
6.46863	42.1526
6.472	41.6791
6.47537	41.092
6.47875	39.7893
6.48212	37.7054
6.48548	35.3689
6.48885	33.5953
6.49223	32.7014
6.4956	32.3334
6.49897	32.3642
6.50233	33.1692
6.50572	34.8839
6.50908	36.917
6.51245	38.3506
6.51582	38.4801
6.5192	37.3566
6.52257	35.9221
6.52593	35.1388
6.5293	35.1167
6.53267	35.4199
6.53605	35.9724
6.53942	37.3135
6.54278	39.718
6.54615	42.568
6.54953	44.9148
6.5529	46.8011
6.55627	48.9502
6.55963	51.475
6.56302	53.4008
6.56638	53.4529
6.56975	51.3076
6.57312	47.8285
6.5765	44.0182
6.57987	40.2659
6.58323	36.8373
6.5866	34.6944
6.58998	35.1226
6.59335	38.5647
6.59672	43.9592
6.60008	48.9352
6.60347	51.6253
6.60683	52.0385
6.6102	51.199
6.61357	49.3715
6.61695	46.3351
6.62032	42.7888
6.62368	40.2015
6.62705	39.4483
6.63043	40.2465
6.6338	41.4138
6.63717	41.7616
6.64053	40.9037
6.64392	39.465
6.64728	38.2115
6.65065	37.3969
6.65402	36.8162
6.6574	36.3242
6.66077	36.0658
6.66413	35.9253
6.6675	35.6694
6.67088	35.6244
6.67425	36.4605
6.67762	38.3327
6.68098	40.7568
6.68437	43.4616
6.68773	46.6779
6.6911	50.7309
6.69447	55.399
6.69783	59.2943
6.70122	60.541
6.70458	58.4683
6.70795	54.3016
6.71132	50.032
6.7147	46.7795
6.71807	44.7182
6.72143	43.5602
6.7248	42.7495
6.72818	41.7028
6.73155	40.2091
6.73492	38.5333
6.73828	37.4497
6.74167	37.7847
6.74503	39.8177
6.7484	42.968
6.75177	46.7019
6.75515	50.8878
6.75852	55.0437
6.76188	57.9101
6.76525	58.1616
6.76863	55.6475
6.772	51.7382
6.77537	48.2622
6.77873	46.2586
6.78212	45.9389
6.78548	47.0785
6.78885	48.8781
6.79222	50.0012
6.7956	49.3585
6.79897	47.005
6.80233	44.0972
6.8057	41.9158
6.80908	40.8721
6.81245	40.4627
6.81582	40.2625
6.81918	40.3631
6.82257	41.5609
6.82593	45.0265
6.8293	51.7296
6.83267	61.2881
6.83605	71.2109
6.83942	77.9068
6.84278	79.2806
6.84615	76.349
6.84953	71.6944
6.8529	66.8054
6.85627	61.8303
6.85963	57.0702
6.863	53.6724
6.86638	52.1723
6.86975	51.4442
6.87312	50.0243
6.87648	47.9569
6.87987	46.4324
6.88323	45.9544
6.8866	45.9169
6.88997	45.6391
6.89335	44.9194
6.89672	43.8155
6.90008	42.4548
6.90345	40.9189
6.90683	39.4656
6.9102	39.2591
6.91357	42.2634
6.91693	49.8765
6.92032	61.8435
6.92368	76.0281
6.92705	88.4911
6.93042	94.9113
6.9338	93.1161
6.93717	84.6592
6.94053	73.596
6.9439	64.0082
6.94728	58.0881
6.95065	55.5892
6.95402	54.6674
6.95738	53.4875
6.96077	51.5457
6.96413	50.082
6.9675	50.8848
6.97087	55.0816
6.97425	62.8903
6.97762	73.1094
6.98098	82.255
6.98435	85.9248
6.98773	82.1624
6.9911	72.8779
6.99447	61.675
6.99783	51.8169
7.00122	45.597
7.00458	43.9464
7.00795	46.3386
7.01132	51.0292
7.0147	55.5837
7.01807	57.7488
7.02143	56.8241
7.0248	53.8861
7.02818	50.5371
7.03155	47.8855
7.03492	46.3538
7.03828	46.0694
7.04165	47.4494
7.04503	51.2331
7.0484	57.4495
7.05177	64.4247
7.05513	69.3023
7.05852	70.1329
7.06188	67.587
7.06525	64.1583
7.06862	62.105
7.072	62.0802
7.07537	63.6294
7.07873	66.1105
7.0821	68.9693
7.08548	70.9535
7.08885	70.4192
7.09222	66.7248
7.09558	60.7825
7.09897	54.4211
7.10233	49.4915
7.1057	46.9992
7.10907	46.5834
7.11245	47.2742
7.11582	48.5356
7.11918	49.7466
7.12255	49.8918
7.12593	48.4351
7.1293	46.1463
7.13267	44.2454
7.13603	42.9994
7.13942	41.843
7.14278	40.2593
7.14615	38.5017
7.14952	37.2535
7.1529	37.0268
7.15627	38.0819
7.15963	40.5221
7.163	43.9746
7.16638	47.596
7.16975	50.6184
7.17312	53.0603
7.17648	55.3136
7.17987	57.4573
7.18323	59.1785
7.1866	60.5441
7.18997	62.4237
7.19335	65.5355
7.19672	69.3005
7.20008	72.0931
7.20345	72.4791
7.20682	70.2868
7.2102	66.3552
7.21357	62.0689
7.21693	58.5993
7.2203	56.3215
7.22368	54.5091
7.22705	52.3536
7.23042	50.1485
7.23378	49.0319
7.23717	49.7015
7.24053	51.5536
7.2439	53.3224
7.24727	54.2717
7.25065	54.4123
7.25402	54.2313
7.25738	54.6283
7.26075	56.6804
7.26413	60.6948
7.2675	65.5768
7.27087	69.8683
7.27423	73.0067
7.27762	75.3731
7.28098	77.1121
7.28435	78.1646
7.28772	79.1515
7.2911	80.9094
7.29447	82.5589
7.29783	82.0666
7.3012	78.6211
7.30458	73.7488
7.30795	69.9614
7.31132	69.0048
7.31468	70.9045
7.31807	74.1578
7.32143	76.7622
7.3248	77.2693
7.32817	75.2592
7.33155	71.4275
7.33492	66.9517
7.33828	62.6793
7.34165	59.0119
7.34503	56.5345
7.3484	55.9456
7.35177	57.0517
7.35513	58.3682
7.35852	58.2956
7.36188	56.724
7.36525	55.2349
7.36862	55.4595
7.372	57.4121
7.37537	59.8559
7.37873	62.0514
7.3821	64.1779
7.38547	66.2231
7.38885	67.4038
7.39222	67.3447
7.39558	66.5947
7.39895	65.534
7.40233	63.7657
7.4057	61.3298
7.40907	59.1743
7.41243	58.1587
7.41582	58.1946
7.41918	58.8351
7.42255	59.7416
7.42592	60.4493
7.4293	60.115
7.43267	58.1765
7.43603	55.5135
7.4394	54.2711
7.44278	55.7503
7.44615	58.9859
7.44952	61.7523
7.45288	62.6623
7.45627	61.889
7.45963	60.4362
7.463	59.2264
7.46637	58.8477
7.46975	60.0798
7.47312	63.6527
7.47648	69.0259
7.47985	74.1825
7.48323	77.436
7.4866	78.6454
7.48997	78.4499
7.49333	77.3396
7.49672	75.8609
7.50008	74.354
7.50345	72.3112
7.50682	68.9028
7.5102	64.4279
7.51357	60.5339
7.51693	58.9766
7.5203	59.9813
7.52368	62.0289
7.52705	63.2997
7.53042	63.1571
7.53378	62.4961
7.53717	62.6239
7.54053	64.1029
7.5439	66.2541
7.54727	67.7678
7.55063	67.6771
7.55402	66.0798
7.55738	64.2673
7.56075	63.7376
7.56412	64.3611
7.5675	64.5958
7.57087	63.4936
7.57423	61.7786
7.5776	60.5112
7.58098	60.0985
7.58435	60.633
7.58772	61.861
7.59108	62.7288
7.59447	62.2299
7.59783	60.7455
7.6012	59.7793
7.60457	60.4859
7.60795	62.634
7.61132	64.6014
7.61468	65.026
7.61805	64.4574
7.62143	64.913
7.6248	67.6465
7.62817	72.092
7.63153	76.7481
7.63492	80.3679
7.63828	82.4724
7.64165	82.8461
7.64502	81.1692
7.6484	77.7376
7.65177	73.7102
7.65513	70.2797
7.6585	67.8871
7.66188	66.6839
7.66525	66.6201
7.66862	67.131
7.67198	67.3352
7.67537	66.9322
7.67873	66.9647
7.6821	69.8303
7.68547	77.7902
7.68885	91.0203
7.69222	106.912
7.69558	120.869
7.69895	128.071
7.70233	126.122
7.7057	116.838
7.70907	104.933
7.71243	94.5225
7.71582	87.0932
7.71918	81.82
7.72255	77.2481
7.72592	72.5495
7.72928	68.4978
7.73267	66.5891
7.73603	67.0263
7.7394	68.068
7.74277	68.2565
7.74615	68.3785
7.74952	70.0512
7.75288	73.2918
7.75625	76.3181
7.75963	77.4171
7.763	77.0482
7.76637	77.0799
7.76973	78.2889
7.77312	79.3085
7.77648	78.9493
7.77985	78.0749
7.78322	78.2954
7.7866	80.0306
7.78997	82.5066
7.79333	84.7383
7.7967	85.993
7.80008	85.7335
7.80345	83.8342
7.80682	80.4383
7.81018	75.9323
7.81357	71.3778
7.81693	68.3579
7.8203	67.8736
7.82367	69.3714
7.82705	71.338
7.83042	72.371
7.83378	72.052
7.83715	71.3674
7.84053	71.809
7.8439	73.558
7.84727	75.0587
7.85063	74.4142
7.85402	71.2455
7.85738	67.0553
7.86075	63.5546
7.86412	61.6052
7.8675	61.7959
7.87087	64.2584
7.87423	67.4614
7.8776	68.6836
7.88098	67.0778
7.88435	64.8959
7.88772	65.6395
7.89108	71.2924
7.89445	80.8039
7.89783	91.271
7.9012	101.113
7.90457	111.139
7.90793	121.734
7.91132	130.795
7.91468	135.533
7.91805	134.991
7.92142	130.461
7.9248	124.445
7.92817	118.887
7.93153	114.135
7.9349	109.914
7.93828	106.62
7.94165	105.291
7.94502	106.157
7.94838	107.995
7.95177	108.844
7.95513	107.182
7.9585	102.752
7.96187	96.5091
7.96525	90.0632
7.96862	84.4921
7.97198	79.9974
7.97535	76.9551
7.97873	76.0565
7.9821	77.3846
7.98547	79.9507
7.98883	82.6954
7.99222	85.4891
7.99558	88.5676
7.99895	91.7311
8.00232	94.3068
8.0057	96.2964
8.00907	98.8329
8.01243	103.583
8.0158	111.746
8.01918	122.834
8.02255	133.722
8.02592	139.888
8.02928	138.086
8.03267	128.55
8.03603	115.089
8.0394	102.92
8.04277	95.3603
8.04615	91.9302
8.04952	89.9553
8.05288	87.3355
8.05625	83.5508
8.05962	79.8261
8.063	77.9361
8.06637	78.2847
8.06973	79.6495
8.0731	80.809
8.07648	81.4152
8.07985	81.3519
8.08322	81.0041
8.08658	81.2815
8.08997	82.2602
8.09333	82.7629
8.0967	81.7736
8.10007	79.9679
8.10345	78.6437
8.10682	78.0741
8.11018	77.6771
8.11355	77.1177
8.11693	76.8612
8.1203	77.118
8.12367	77.6766
8.12703	78.5542
8.13042	80.3583
8.13378	83.2366
8.13715	86.0173
8.14052	87.4235
8.1439	87.3862
8.14727	86.8415
8.15063	86.8781
8.154	88.0102
8.15738	90.489
8.16075	93.8255
8.16412	96.6453
8.16748	97.2713
8.17087	95.3906
8.17423	92.4547
8.1776	90.1623
8.18097	88.9966
8.18435	88.6299
8.18772	88.6879
8.19108	89.0613
8.19445	89.9067
8.19783	91.2335
8.2012	92.6354
8.20457	93.6382
8.20793	94.2703
8.21132	94.4719
8.21468	93.4809
8.21805	91.151
8.22142	88.9738
8.2248	89.1528
8.22817	93.0611
8.23153	100.216
8.2349	108.54
8.23827	115.627
8.24165	120.152
8.24502	121.885
8.24838	121.297
8.25175	119.42
8.25513	117.571
8.2585	117.119
8.26187	119.105
8.26523	123.685
8.26862	129.458
8.27198	133.317
8.27535	132.065
8.27872	124.967
8.2821	114.731
8.28547	105.596
8.28883	100.487
8.2922	100.095
8.29558	103.435
8.29895	109.053
8.30232	115.937
8.30568	123.385
8.30907	129.881
8.31243	132.828
8.3158	130.582
8.31917	123.959
8.32255	115.301
8.32592	106.492
8.32928	98.6461
8.33265	93.2393
8.33603	91.5422
8.3394	92.6642
8.34277	93.8765
8.34613	93.5769
8.34952	92.9008
8.35288	93.6695
8.35625	95.895
8.35962	97.8099
8.363	97.8068
8.36637	95.8561
8.36973	93.3238
8.3731	91.8572
8.37648	92.259
8.37985	93.6817
8.38322	94.4315
8.38658	93.3291
8.38997	90.8059
8.39333	88.7216
8.3967	89.3966
8.40007	93.3813
8.40343	98.6222
8.40682	102.31
8.41018	103.754
8.41355	104.186
8.41692	105.149
8.4203	107.602
8.42367	111.607
8.42703	115.594
8.4304	117.293
8.43378	116.089
8.43715	114.368
8.44052	116.61
8.44388	128.553
8.44727	156.385
8.45063	203.435
8.454	263.96
8.45737	321.406
8.46075	354.824
8.46412	350.748
8.46748	311.624
8.47085	254.586
8.47423	201.021
8.4776	165.12
8.48097	150.122
8.48433	151.635
8.48772	163.224
8.49108	179.683
8.49445	196.707
8.49782	210.637
8.5012	219.977
8.50457	225.337
8.50793	226.93
8.5113	224.119
8.51468	217.795
8.51805	210.89
8.52142	206.348
8.52478	205.508
8.52817	207.475
8.53153	209.469
8.5349	208.812
8.53827	204.485
8.54165	197.196
8.54502	189.161
8.54838	184.813
8.55175	190.513
8.55513	213.083
8.5585	256.858
8.56187	319.174
8.56523	386.875
8.56862	440.07
8.57198	461.221
8.57535	443.473
8.57872	394.869
8.58208	335.411
8.58547	285.538
8.58883	253.895
8.5922	236.05
8.59557	224.025
8.59895	213.361
8.60232	203.231
8.60568	193.673
8.60905	185.837
8.61243	182.786
8.6158	186.961
8.61917	197.006
8.62253	208.232
8.62592	215.515
8.62928	216.869
8.63265	215.616
8.63602	218.225
8.6394	227.98
8.64277	241.364
8.64613	251.022
8.6495	251.082
8.65288	240.04
8.65625	220.91
8.65962	199.25
8.66298	180.84
8.66637	169.938
8.66973	168.069
8.6731	173.8
8.67647	184.355
8.67985	197.62
8.68322	211.492
8.68658	221.829
8.68995	224.165
8.69333	218.201
8.6967	208.367
8.70007	199.525
8.70343	194.75
8.70682	196.276
8.71018	205.862
8.71355	222.619
8.71692	242.878
8.7203	261.741
8.72367	274.399
8.72703	278.345
8.7304	274.902
8.73378	268.038
8.73715	261.34
8.74052	256.351
8.74388	253.786
8.74725	254.419
8.75063	258.591
8.754	266.196
8.75737	278.775
8.76073	303.682
8.76412	356.087
8.76748	461.631
8.77085	660.819
8.77422	1006.25
8.7776	1537.23
8.78097	2234.38
8.78433	2988.04
8.7877	3616.93
8.79108	3942.46
8.79445	3881.59
8.79782	3494.03
8.80118	2948.38
8.80457	2425.64
8.80793	2027.74
8.8113	1751.86
8.81467	1536.53
8.81805	1328.92
8.82142	1116.13
8.82478	914.844
8.82815	747.216
8.83153	624.084
8.8349	541.989
8.83827	491.238
8.84163	465.982
8.84502	469.662
8.84838	520.697
8.85175	663.878
8.85512	978.412
8.8585	1563.04
8.86187	2489.96
8.86523	3731.96
8.8686	5100.22
8.87198	6260.53
8.87535	6863.36
8.87872	6726
8.88208	5929.24
8.88547	4759.48
8.88883	3553.46
8.8922	2556.37
8.89557	1862.35
8.89895	1435.55
8.90232	1184.96
8.90568	1038.66
8.90905	978.014
8.91243	1046.15
8.9158	1352.53
8.91917	2061.21
8.92253	3325.86
8.92592	5185.12
8.92928	7457.24
8.93265	9700.82
8.93602	11314.6
8.9394	11791.4
8.94277	10991.5
8.94613	9222.06
8.9495	7057.73
8.95288	5046.04
8.95625	3501.92
8.95962	2486.52
8.96298	1915.52
8.96637	1697.25
8.96973	1819.99
8.9731	2376.45
8.97647	3523.17
8.97983	5377.01
8.98322	7846
8.98658	10547.9
8.98995	12920
8.99332	14581.8
8.9967	15528.7
9.00013	58069.4
9.0035	49001.1
9.00687	38330.8
9.01023	27741.1
9.01362	19228.5
9.01698	13848.4
9.02035	11535
9.02372	12021.1
9.0271	15129.3
9.03047	20660.5
9.03383	27817
9.03722	34948.9
9.04058	39988.6
9.04395	41359.7
9.04732	38786.2
9.0507	33553.2
9.05407	28125.9
9.05743	25326.5
9.06082	27469.3
9.06418	35726.9
9.06755	49659.9
9.07092	66869.6
9.0743	83140.6
9.07767	93591.2
9.08103	94684.3
9.0844	86009.6
9.08778	70501.8
9.09115	52804.4
9.09452	36976.1
9.0979	25097.4
9.10127	17307.8
9.10463	12677.8
9.108	10078.2
9.11138	8640.9
9.11475	7829.87
9.11812	7351.19
9.12148	7049.26
9.12487	6839.69
9.12823	6670.98
9.1316	6514.81
9.13498	6363.17
9.13835	6218.94
9.14172	6089.07
9.14508	5986.9
9.14847	5929.13
9.15183	5915.39
9.1552	5920.24
9.15858	5918.35
9.16195	5908.65
9.16532	5903.85
9.16868	5902.33
9.17207	5882.6
9.17543	5822.82
9.1788	5724.38
9.18217	5613.51
9.18555	5515.95
9.18892	5439.52
9.19228	5380.83
9.19567	5337.4
9.19903	5304.13
9.2024	5271.17
9.20577	5235.19
9.20915	5208.34
9.21252	5210.15
9.21588	5247.9
9.21927	5304.71
9.22263	5353.39
9.226	5374.71
9.22937	5366.57
9.23275	5338.71
9.23612	5318.05
9.23948	5368.23
9.24285	5642.48
9.24623	6504.36
9.2496	8723.29
9.25297	13657.8
9.25635	23225
9.25972	39435.1
9.26308	63322.2
9.26645	93495.9
9.26983	125124
9.2732	150579
9.27657	162285
9.27995	156511
9.28332	135518
9.28668	106294
9.29005	76819.4
9.29343	52632.3
9.2968	35655.6
9.30017	25129.3
9.30353	19221.2
9.30692	16208.8
9.31028	14913.5
9.31365	14627.4
9.31703	14870.8
9.3204	15219.4
9.32377	15283.8
9.32713	14803.4
9.33052	13736.5
9.33388	12255.4
9.33725	10643.7
9.34062	9166.66
9.344	7982.58
9.34737	7125.4
9.35073	6539.95
9.35412	6134.43
9.35748	5829.8
9.36085	5586.79
9.36422	5398.28
9.3676	5262.89
9.37097	5173.44
9.37433	5125.02
9.37772	5113.98
9.38108	5130.54
9.38445	5158.14
9.38782	5181.93
9.3912	5193.91
9.39457	5191.12
9.39793	5169.75
9.4013	5119.7
9.40468	5036.4
9.40805	4935.15
9.41142	4844.14
9.4148	4784.46
9.41817	4763.59
9.42153	4783.62
9.4249	4840.88
9.42828	4923.65
9.43165	5013.44
9.43502	5087.66
9.4384	5125.36
9.44177	5117.98
9.44513	5071.43
9.4485	4996.77
9.45188	4908.36
9.45525	4828.12
9.45862	4775.41
9.46198	4751.35
9.46537	4737.03
9.46873	4709.82
9.4721	4666.5
9.47548	4628.14
9.47885	4620.66
9.48222	4648.63
9.48558	4688.93
9.48897	4709.43
9.49233	4691.9
9.4957	4640.9
9.49908	4573.79
9.50245	4508.55
9.50582	4460.81
9.50918	4444.03
9.51257	4469.1
9.51593	4537.97
9.5193	4633.23
9.52267	4720.17
9.52605	4771.84
9.52942	4786.93
9.53278	4777.06
9.53617	4749.64
9.53953	4705.2
9.5429	4644.08
9.54627	4572.22
9.54965	4497.12
9.55302	4418.36
9.55638	4329.66
9.55977	4234.36
9.56313	4147.07
9.5665	4078.05
9.56987	4027.59
9.57325	3991.71
9.57662	3966.01
9.57998	3947.51
9.58335	3938.29
9.58673	3943.62
9.5901	3967.09
9.59347	4006.19
9.59685	4050.93
9.60022	4088.65
9.60358	4113.88
9.60695	4131.06
9.61033	4150.99
9.6137	4181.63
9.61707	4223.52
9.62043	4273.88
9.62382	4334.15
9.62718	4403.27
9.63055	4466.47
9.63393	4499.73
9.6373	4490.97
9.64067	4446.94
9.64403	4385.76
9.64742	4328.5
9.65078	4295
9.65415	4291.19
9.65753	4301.72
9.6609	4305.7
9.66427	4301.63
9.66763	4305.79
9.67102	4332.54
9.67438	4382.54
9.67775	4447.49
9.68112	4510.43
9.6845	4550.45
9.68787	4556.53
9.69123	4535.93
9.69462	4502.19
9.69798	4456.72
9.70135	4386.93
9.70472	4292.15
9.7081	4208.86
9.71147	4203.72
9.71483	4351.82
9.71822	4744.63
9.72158	5488.51
9.72495	6639.94
9.72832	8115.25
9.7317	9677.58
9.73507	11010.7
9.73843	11812.1
9.7418	11882
9.74518	11206.8
9.74855	9983.93
9.75192	8537.49
9.7553	7170.76
9.75867	6067.82
9.76203	5282.19
9.7654	4775.85
9.76878	4467.81
9.77215	4277.14
9.77552	4151.88
9.7789	4068.36
9.78227	4014.69
9.78563	3979.22
9.789	3955.37
9.79238	3956.08
9.79575	4027.71
9.79912	4262.23
9.80248	4797.65
9.80587	5792.44
9.80923	7378.16
9.8126	9663.3
9.81598	13004.1
9.81935	19012.1
9.82272	33276.9
9.82608	71126.3
9.82947	167155
9.83283	386678
9.8362	830953
9.83958	1626291
9.84295	2891851
9.84632	4694031
9.84968	7003310
9.85307	9661959
9.85643	12371700
9.8598	14716120
9.86317	16235330
9.86655	16547630
9.86992	15484120
9.87328	13192350
9.87667	10143190
9.88003	6989030
9.8834	4309429
9.88677	2397081
9.89015	1230181
9.89352	608330
9.89688	310675
9.90025	177344
9.90363	117339
9.907	87695.3
9.91037	70591.9
9.91375	59159.3
9.91712	50740
9.92048	44193.2
9.92385	38932
9.92723	34616.2
9.9306	31039.4
9.93397	28060.1
9.93735	25553.8
9.94072	23396.4
9.94408	21484.6
9.94745	19759
9.95083	18204.6
9.9542	16825.2
9.95757	15615.5
9.96093	14557.7
9.96432	13628.6
9.96768	12803.7
9.97105	12058.6
9.97443	11371
9.9778	10727.1
9.98117	10126.5
9.98453	9578.08
9.98792	9088.87
9.99128	8649.52
9.99465	8236.93
9.99803	7835.95
10.0014	7453.72
10.0048	7110.23
10.0081	6810.34
10.0115	6538.65
10.0149	6279.36
10.0183	6032.76
10.0216	5811.31
10.025	5619.73
10.0284	5446.15
10.0317	5269.48
10.0351	5075.52
10.0385	4869.41
10.0419	4668.68
10.0452	4489.06
10.0486	4334.39
10.052	4196.71
10.0553	4064.99
10.0587	3935.05
10.0621	3809.12
10.0655	3687.15
10.0688	3565.88
10.0722	3445.5
10.0756	3331.1
10.0789	3226.13
10.0823	3132.73
10.0857	3051.47
10.0891	2980.68
10.0924	2916.5
10.0958	2856.18
10.0992	2801.16
10.1025	2757.11
10.1059	2736.57
10.1093	2767.77
10.1127	2917.1
10.116	3321.33
10.1194	4206.29
10.1228	5876.58
10.1261	8661.88
10.1295	12828.4
10.1329	18461.2
10.1363	25353.8
10.1396	32961.8
10.143	40482.9
10.1464	47053.2
10.1497	51955.5
10.1531	54732
10.1565	55149.9
10.1599	53107.2
10.1632	48649.4
10.1666	42140.6
10.17	34374.4
10.1733	26412.1
10.1767	19229.5
10.1801	13429.5
10.1835	9175.1
10.1868	6303.81
10.1902	4495.95
10.1936	3415.36
10.1969	2788.83
10.2003	2428.21
10.2037	2215.27
10.2071	2078.64
10.2104	1977.98
10.2138	1894.04
10.2172	1818.82
10.2205	1749.47
10.2239	1686.18
10.2273	1631.99
10.2307	1588.38
10.234	1550.34
10.2374	1509.87
10.2408	1463.25
10.2441	1414.03
10.2475	1367.57
10.2509	1327.74
10.2543	1297.42
10.2576	1276.83
10.261	1261.69
10.2644	1245.93
10.2677	1227.08
10.2711	1205.53
10.2745	1181.89
10.2779	1156.99
10.2812	1132.33
10.2846	1109.64
10.288	1089.7
10.2913	1073.05
10.2947	1059.02
10.2981	1044.16
10.3014	1026.24
10.3048	1008.29
10.3082	995.601
10.3116	988.805
10.3149	983.996
10.3183	977.402
10.3217	967.903
10.325	956.494
10.3284	944.526
10.3318	932.839
10.3352	922.06
10.3385	911.335
10.3419	898.411
10.3453	882.352
10.3486	865.099
10.352	848.247
10.3554	831.606
10.3588	815.981
10.3621	803.789
10.3655	795.313
10.3689	788.331
10.3722	781.823
10.3756	777.17
10.379	774.848
10.3824	771.324
10.3857	761.878
10.3891	746.573
10.3925	730.477
10.3958	717.77
10.3992	708.436
10.4026	702.907
10.406	703.96
10.4093	712.103
10.4127	724.857
10.4161	741.027
10.4194	761.696
10.4228	785.952
10.4262	809.956
10.4296	829.791
10.4329	842.198
10.4363	843.539
10.4397	831.164
10.443	805.099
10.4464	769.129
10.4498	730.731
10.4532	698.66
10.4565	677.435
10.4599	664.909
10.4633	656.179
10.4666	647.81
10.47	637.729
10.4734	625.15
10.4767	612.399
10.4801	603.504
10.4835	599.621
10.4869	597.803
10.4902	594.956
10.4936	590.243
10.497	584.122
10.5003	578.075
10.5037	573.901
10.5071	571.854
10.5105	570.766
10.5138	570.676
10.5172	572.833
10.5206	576.409
10.5239	578.144
10.5273	574.371
10.5307	563.839
10.5341	549.834
10.5374	538.486
10.5408	533.964
10.5442	535.63
10.5475	540.836
10.5509	548.04
10.5543	555.213
10.5577	558.933
10.561	557.599
10.5644	553.042
10.5678	548.447
10.5711	545.266
10.5745	543.038
10.5779	539.929
10.5813	535.565
10.5846	532.333
10.588	530.842
10.5914	527.475
10.5947	519.883
10.5981	511.695
10.6015	508.274
10.6049	510.256
10.6082	514.119
10.6116	516.418
10.615	515.62
10.6183	512.366
10.6217	508.468
10.6251	505.159
10.6285	502.782
10.6318	502.259
10.6352	505.468
10.6386	512.404
10.6419	519.255
10.6453	521.315
10.6487	516.436
10.652	507.033
10.6554	498.006
10.6588	493.026
10.6622	492.21
10.6655	494.1
10.6689	499.214
10.6723	508.772
10.6756	521.139
10.679	531.319
10.6824	535.426
10.6858	534.075
10.6891	529.743
10.6925	523.946
10.6959	517.271
10.6992	512.294
10.7026	512.387
10.706	517.004
10.7094	521.78
10.7127	522.931
10.7161	520.488
10.7195	516.337
10.7228	512.564
10.7262	511.797
10.7296	514.587
10.733	517.662
10.7363	516.373
10.7397	509.803
10.7431	500.783
10.7464	491.844
10.7498	482.851
10.7532	472.836
10.7566	463.175
10.7599	456.994
10.7633	455.726
10.7667	457.453
10.77	459.213
10.7734	459.572
10.7768	458.54
10.7802	456.481
10.7835	454.803
10.7869	458.219
10.7903	475.683
10.7936	521.078
10.797	616.622
10.8004	793.944
10.8038	1089.72
10.8071	1541.71
10.8105	2183.51
10.8139	3034.43
10.8172	4078.25
10.8206	5252.9
10.824	6459.35
10.8274	7592.83
10.8307	8581.75
10.8341	9395.5
10.8375	10013.4
10.8408	10390
10.8442	10462.8
10.8476	10189.9
10.851	9571.99
10.8543	8661.2
10.8577	7556.81
10.8611	6380.05
10.8644	5236.61
10.8678	4200.02
10.8712	3319.72
10.8746	2621.58
10.8779	2100.75
10.8813	1725.53
10.8847	1455.03
10.888	1256.98
10.8914	1112.98
10.8948	1011.79
10.8982	940.972
10.9015	886.481
10.9049	837.178
10.9083	788.601
10.9116	743.246
10.915	704.326
10.9184	670.53
10.9217	638.37
10.9251	607.031
10.9285	578.709
10.9319	556.473
10.9352	541.915
10.9386	531.949
10.942	520.237
10.9453	503.67
10.9487	486.478
10.9521	474.697
10.9555	469.207
10.9588	466.345
10.9622	461.855
10.9656	452.99
10.9689	438.88
10.9723	422.708
10.9757	410.358
10.9791	404.138
10.9824	399.775
10.9858	391.618
10.9892	379.528
10.9925	368.155
10.9959	361.199
10.9993	359.183
11.0027	360.195
11.006	361.133
11.0094	358.65
11.0128	352.151
11.0161	345.421
11.0195	342.605
11.0229	343.19
11.0263	343.189
11.0296	340.302
11.033	335.626
11.0364	331.461
11.0397	329.732
11.0431	330.607
11.0465	332.236
11.0499	331.872
11.0532	327.993
11.0566	321.505
11.06	314.632
11.0633	309.633
11.0667	306.945
11.0701	304.894
11.0735	301.395
11.0768	296.453
11.0802	292.926
11.0836	293.692
11.0869	298.299
11.0903	302.907
11.0937	303.504
11.0971	299.77
11.1004	293.988
11.1038	288.032
11.1072	282.523
11.1105	277.256
11.1139	271.991
11.1173	266.983
11.1207	263.376
11.124	262.098
11.1274	262.004
11.1308	260.938
11.1341	258.072
11.1375	254.987
11.1409	252.84
11.1443	250.607
11.1476	247.08
11.151	242.423
11.1544	237.07
11.1578	231.122
11.1611	225.589
11.1645	221.785
11.1679	219.283
11.1712	216.955
11.1746	215.198
11.178	215.603
11.1814	218.753
11.1847	223.557
11.1881	227.818
11.1915	229.639
11.1948	228.924
11.1982	227.285
11.2016	226.808
11.205	229.143
11.2083	235.159
11.2117	243.152
11.2151	248.555
11.2184	247.248
11.2218	238.796
11.2252	226.32
11.2286	214.125
[truncated: 1,059 more rows]

## Sheet: 1850HP5MRM030 Fig 5
D:\MassHunter\GCMS\1\data\2564\1850_64\1850HP5MRM030.D Tue Feb 23 00:17:07 2021
Start of data points
acquisition time	counts
4.5001	4391.92			Malthion tapwater wash
4.50348	2796.34
4.50685	1452.26
4.51022	581.943
4.51358	175.595
4.51697	43.4451
4.52033	8.60863
4.5237	8.04139
4.52707	7.69067
4.53045	7.4334
4.53382	7.20632
4.53718	6.96115
4.54055	6.6833
4.54393	6.41782
4.5473	6.21003
4.55067	6.05169
4.55403	5.90876
4.55742	5.78188
4.56078	5.72095
4.56415	5.78006
4.56752	6.03355
4.57088	6.63635
4.57427	7.90651
4.57763	10.1099
4.581	12.9975
4.58437	15.7534
4.58775	17.5534
4.59112	18.2055
4.59448	18.1753
4.59785	18.0386
4.60123	18.0442
4.6046	18.0811
4.60797	18.184
4.61133	18.4991
4.61472	18.985
4.61808	19.4308
4.62145	19.7439
4.62482	20.0337
4.6282	20.2816
4.63157	20.2059
4.63493	19.5302
4.6383	18.3327
4.64168	17.187
4.64505	17.0367
4.64842	19.1902
4.65178	24.4317
4.65517	31.9007
4.65853	38.9231
4.6619	42.7934
4.66527	42.5875
4.66865	39.32
4.67202	34.8979
4.67538	30.8255
4.67875	27.6031
4.68213	24.8991
4.6855	22.3989
4.68887	20.4746
4.69223	19.6552
4.69562	19.9963
4.69898	21.0485
4.70235	22.5742
4.70572	24.9332
4.7091	28.5462
4.71247	32.8625
4.71583	35.955
4.7192	36.0534
4.72258	33.2279
4.72595	29.1998
4.72932	25.4957
4.73268	22.4012
4.73607	19.6313
4.73943	17.3431
4.7428	16.151
4.74617	16.2677
4.74953	17.0106
4.75292	17.5427
4.75628	17.6882
4.75965	17.8624
4.76302	18.3703
4.7664	19.1135
4.76977	19.661
4.77313	19.6027
4.7765	18.8691
4.77988	17.8019
4.78325	16.8262
4.78662	16.1605
4.78998	15.7684
4.79337	15.738
4.79673	16.2697
4.8001	17.1283
4.80347	17.7013
4.80685	17.7554
4.81022	17.6189
4.81358	17.4876
4.81695	17.1327
4.82033	16.4208
4.8237	15.6171
4.82707	15.1996
4.83043	15.3905
4.83382	15.9399
4.83718	16.3758
4.84055	16.385
4.84392	16.1029
4.8473	15.9791
4.85067	16.2489
4.85403	16.654
4.8574	16.774
4.86078	16.5287
4.86415	16.1951
4.86752	15.9437
4.87088	15.7432
4.87427	15.7507
4.87763	16.4484
4.881	18.0248
4.88437	19.8592
4.88775	21.0932
4.89112	21.5617
4.89448	21.9601
4.89785	23.3324
4.90123	26.4414
4.9046	30.714
4.90797	34.1826
4.91133	35.0026
4.9147	33.0602
4.91808	29.7215
4.92145	26.5498
4.92482	24.5486
4.92818	23.8687
4.93157	24.0405
4.93493	24.6663
4.9383	25.5667
4.94167	26.5816
4.94505	27.5554
4.94842	28.8016
4.95178	30.7346
4.95515	33.1901
4.95853	35.4791
4.9619	37.1508
4.96527	38.0957
4.96863	38.0889
4.97202	36.9783
4.97538	35.2438
4.97875	33.6145
4.98212	32.2724
4.9855	30.7669
4.98887	28.7325
4.99223	26.4544
4.9956	24.6971
4.99898	24.101
5.00235	24.9778
5.00572	27.0529
5.00908	29.3808
5.01247	30.9826
5.01583	31.8002
5.0192	32.2526
5.02257	32.3001
5.02595	31.4322
5.02932	29.5562
5.03268	27.2701
5.03605	25.4809
5.03943	24.7704
5.0428	24.9069
5.04617	25.1202
5.04953	25.0003
5.05292	24.8346
5.05628	24.9853
5.05965	25.1
5.06302	24.46
5.0664	22.8272
5.06977	20.9054
5.07313	19.4957
5.0765	18.8155
5.07988	18.856
5.08325	20.224
5.08662	23.7206
5.08998	29.1571
5.09335	34.9252
5.09673	38.887
5.1001	39.7071
5.10347	37.4616
5.10683	33.4485
5.11022	29.5718
5.11358	27.2012
5.11695	26.5412
5.12032	27.0627
5.1237	28.8926
5.12707	34.1616
5.13043	47.4393
5.1338	74.5445
5.13718	118.576
5.14055	175.143
5.14392	230.879
5.14728	268.552
5.15067	276.573
5.15403	256.091
5.1574	218.808
5.16077	177.718
5.16415	140.183
5.16752	108.685
5.17088	84.1991
5.17425	67.0013
5.17763	55.9682
5.181	49.2104
5.18437	44.9079
5.18773	41.7854
5.19112	39.0797
5.19448	36.473
5.19785	34.08
5.20122	32.2933
5.2046	31.2603
5.20797	30.5407
5.21133	29.6378
5.2147	28.8076
5.21808	28.5735
5.22145	28.832
5.22482	29.0069
5.22818	28.9298
5.23157	29.1313
5.23493	29.9296
5.2383	30.664
5.24167	30.4175
5.24505	29.1877
5.24842	27.8641
5.25178	27.0499
5.25515	26.6789
5.25852	26.3296
5.2619	25.6514
5.26527	24.5485
5.26863	23.4587
5.272	23.007
5.27538	23.5362
5.27875	25.0877
5.28212	27.3228
5.28548	29.4012
5.28887	30.2852
5.29223	29.6847
5.2956	28.3764
5.29897	27.0756
5.30235	25.8116
5.30572	24.4471
5.30908	23.5006
5.31245	23.6015
5.31583	24.6953
5.3192	26.3265
5.32257	28.3761
5.32593	30.9203
5.32932	33.1936
5.33268	33.7394
5.33605	32.0137
5.33942	29.1924
5.3428	27.2053
5.34617	27.3153
5.34953	29.3157
5.3529	31.6447
5.35628	32.4362
5.35965	31.0792
5.36302	28.8359
5.36638	27.4615
5.36977	27.5507
5.37313	28.1741
5.3765	28.1501
5.37987	27.2926
5.38325	26.2538
5.38662	25.7249
5.38998	25.9212
5.39335	26.9965
5.39673	29.1323
5.4001	31.9827
5.40347	34.6785
5.40683	36.9382
5.41022	40.3772
5.41358	47.7111
5.41695	59.521
5.42032	72.073
5.42368	79.4516
5.42707	78.5684
5.43043	71.2305
5.4338	61.7959
5.43717	53.9406
5.44055	49.2069
5.44392	47.4003
5.44728	47.7472
5.45065	50.2835
5.45403	56.8595
5.4574	70.3739
5.46077	92.0069
5.46413	117.754
5.46752	138.357
5.47088	144.33
5.47425	132.611
5.47762	109.022
5.481	83.8261
5.48437	64.8177
5.48773	54.0925
5.4911	49.5239
5.49448	47.8229
5.49785	46.3919
5.50122	43.9952
5.50458	40.5004
5.50797	36.6558
5.51133	33.7717
5.5147	32.8954
5.51807	33.8736
5.52145	35.6178
5.52482	37.0572
5.52818	37.7043
5.53155	37.4558
5.53493	36.3164
5.5383	34.5703
5.54167	32.8987
5.54503	31.7961
5.54842	31.1734
5.55178	30.6749
5.55515	30.1184
5.55852	29.4085
5.5619	28.5922
5.56527	28.1308
5.56863	28.7336
5.572	31.099
5.57538	38.0226
5.57875	64.3785
5.58212	162.054
5.58548	465.549
5.58887	1227.82
5.59223	2770.35
5.5956	5253.18
5.59897	8337.48
5.60233	11071.3
5.60572	12317.9
5.60908	11518.1
5.61245	9098.25
5.61582	6122.84
5.6192	3564.39
5.62257	1849.22
5.62593	909.342
5.6293	473.298
5.63268	294.454
5.63605	223.554
5.63942	191.707
5.64278	172.627
5.64617	157.133
5.64953	142.552
5.6529	128.896
5.65627	116.764
5.65965	106.774
5.66302	99.4107
5.66638	94.7237
5.66975	91.1938
5.67313	86.8601
5.6765	81.6262
5.67987	77.3274
5.68323	75.2575
5.68662	74.4239
5.68998	72.9162
5.69335	70.2438
5.69672	67.2677
5.7001	64.8302
5.70347	62.95
5.70683	61.3364
5.7102	60.3755
5.71358	60.6522
5.71695	61.7722
5.72032	62.3341
5.72368	61.5794
5.72707	60.1772
5.73043	59.06
5.7338	58.6918
5.73717	59.2336
5.74055	60.5863
5.74392	61.9241
5.74728	61.8708
5.75065	60.1266
5.75403	58.2081
5.7574	57.9389
5.76077	59.1403
5.76413	59.9364
5.7675	59.0248
5.77088	56.7817
5.77425	54.7076
5.77762	54.0264
5.78098	54.5976
5.78437	55.1718
5.78773	54.8498
5.7911	54.0682
5.79447	53.8438
5.79785	55.0094
5.80122	58.1162
5.80458	62.956
5.80795	68.0067
5.81133	70.8852
5.8147	70.0766
5.81807	66.1312
5.82143	61.2584
5.82482	57.5052
5.82818	55.2681
5.83155	53.8583
5.83492	52.8924
5.8383	52.3559
5.84167	51.8626
5.84503	50.7328
5.8484	48.8363
5.85178	47.0055
5.85515	46.6477
5.85852	48.2713
5.86188	50.5991
5.86527	51.9915
5.86863	52.3627
5.872	52.9462
5.87537	54.5829
5.87875	57.0337
5.88212	59.6647
5.88548	62.1663
5.88885	65.5738
5.89223	72.512
5.8956	85.0839
5.89897	101.98
5.90233	117.883
5.90572	126.18
5.90908	123.308
5.91245	111.306
5.91582	95.7565
5.9192	81.3393
5.92257	69.9137
5.92593	61.9599
5.9293	57.7503
5.93268	56.9553
5.93605	58.3823
5.93942	60.4799
5.94278	62.144
5.94615	63.5131
5.94953	65.6534
5.9529	69.6218
5.95627	76.3672
5.95963	86.6402
5.96302	99.1117
5.96638	109.456
5.96975	113.209
5.97312	109.53
5.9765	101.445
5.97987	93.1544
5.98323	86.8251
5.9866	81.9709
5.98998	77.4301
5.99335	73.3248
5.99672	70.4135
6.00008	68.3599
6.00347	65.8633
6.00683	62.5741
6.0102	59.9978
6.01357	61.0661
6.01695	69.7806
6.02032	90.9855
6.02368	127.063
6.02705	172.98
6.03043	214.169
6.0338	232.738
6.03717	219.118
6.04053	179.769
6.04392	132.832
6.04728	95.0929
6.05065	72.9045
6.05402	63.5472
6.0574	61.4488
6.06077	62.1775
6.06413	63.077
6.0675	63.231
6.07088	63.1013
6.07425	63.4147
6.07762	64.5533
6.08098	66.486
6.08437	68.3856
6.08773	68.5386
6.0911	66.0971
6.09447	62.7055
6.09785	61.3993
6.10122	64.2849
6.10458	72.1484
6.10795	84.5534
6.11132	98.7169
6.1147	109.124
6.11807	110.553
6.12143	102.317
6.1248	88.9487
6.12818	76.4709
6.13155	68.4615
6.13492	65.6395
6.13828	67.2997
6.14167	72.2458
6.14503	79.1668
6.1484	86.4682
6.15177	91.8426
6.15515	92.6188
6.15852	87.9853
6.16188	80.1084
6.16525	72.0593
6.16863	65.5196
6.172	60.9985
6.17537	58.6746
6.17873	57.7755
6.18212	56.4319
6.18548	53.7422
6.18885	51.1345
6.19222	50.8185
6.1956	53.5399
6.19897	58.9316
6.20233	66.9973
6.2057	77.8501
6.20908	91.1045
6.21245	107.132
6.21582	127.787
6.21918	154.374
6.22257	184.366
6.22593	209.869
6.2293	219.979
6.23267	207.638
6.23605	176.507
6.23942	139.612
6.24278	110.303
6.24615	96.3671
6.24953	102.923
6.2529	137.123
6.25627	205.629
6.25963	304.661
6.26302	411.369
6.26638	489.249
6.26975	508.429
6.27312	465.573
6.2765	383.409
6.27987	292.493
6.28323	214.847
6.2866	159.514
6.28997	125.78
6.29335	107.401
6.29672	96.9029
6.30008	89.3576
6.30345	82.8212
6.30683	76.7462
6.3102	70.7575
6.31357	65.2673
6.31693	61.5376
6.32032	60.2139
6.32368	60.6132
6.32705	61.426
6.33042	61.6126
6.3338	60.7811
6.33717	59.4426
6.34053	58.7739
6.3439	59.4413
6.34728	60.7571
6.35065	61.2303
6.35402	59.9904
6.35738	57.4959
6.36077	54.8611
6.36413	53.0321
6.3675	52.607
6.37087	53.7315
6.37425	55.6422
6.37762	56.9066
6.38098	56.4796
6.38435	54.7993
6.38773	53.5386
6.3911	53.7844
6.39447	54.7688
6.39783	54.884
6.40122	54.0072
6.40458	54.0194
6.40795	58.7688
6.41132	76.7579
6.4147	127.604
6.41807	243.6
6.42143	453.339
6.4248	745.111
6.42818	1039.49
6.43155	1214.84
6.43492	1186.8
6.43828	972.586
6.44167	674.825
6.44503	404.18
6.4484	217.928
6.45177	115.334
6.45513	68.7521
6.45852	51.1059
6.46188	45.3863
6.46525	42.9528
6.46862	40.7962
6.472	38.9396
6.47537	37.9941
6.47873	38.0979
6.4821	38.8829
6.48548	39.6763
6.48885	39.7742
6.49222	39.1016
6.49558	38.19
6.49897	37.3672
6.50233	36.7415
6.5057	36.492
6.50907	36.5157
6.51245	36.1738
6.51582	35.2088
6.51918	34.3847
6.52255	34.5005
6.52593	35.3765
6.5293	36.4422
6.53267	37.3968
6.53603	38.1689
6.53942	38.5898
6.54278	38.7385
6.54615	39.1485
6.54952	40.3625
6.5529	42.1892
6.55627	43.8673
6.55963	44.4012
6.563	43.0314
6.56638	40.0705
6.56975	37.2323
6.57312	35.9322
6.57648	35.8472
6.57987	35.8244
6.58323	35.4198
6.5866	34.7515
6.58997	33.9819
6.59335	33.4711
6.59672	33.9297
6.60008	35.5652
6.60345	37.3241
6.60683	37.7173
6.6102	36.5423
6.61357	35.0446
6.61693	34.1899
6.62032	33.8471
6.62368	33.735
6.62705	33.9761
6.63042	34.3822
6.63378	34.4191
6.63717	34.1431
6.64053	34.1458
6.6439	34.4027
6.64727	34.1179
6.65065	33.0086
6.65402	31.8921
6.65738	31.5812
6.66075	31.8566
6.66413	32.061
6.6675	32.0823
6.67087	32.368
6.67423	33.3562
6.67762	35.2778
6.68098	38.1149
6.68435	41.7501
6.68772	45.8303
6.6911	49.6821
6.69447	52.4247
6.69783	53.5324
6.7012	52.9292
6.70458	50.775
6.70795	47.4513
6.71132	43.7788
6.71468	40.5153
6.71807	38.0029
6.72143	36.2202
6.7248	35.2532
6.72817	35.2167
6.73155	36.0012
6.73492	37.2181
6.73828	38.4275
6.74165	39.4136
6.74503	40.0509
6.7484	40.4825
6.75177	41.4807
6.75513	43.8892
6.75852	47.3071
6.76188	50.1026
6.76525	50.8973
6.76862	49.6792
6.772	47.3079
6.77537	44.8663
6.77873	43.2707
6.7821	43.0328
6.78548	43.9331
6.78885	45.1924
6.79222	45.9893
6.79558	46.1445
6.79895	46.2683
6.80233	46.9387
6.8057	47.8374
6.80907	48.3965
6.81243	48.6774
6.81582	49.1266
6.81918	49.8948
6.82255	51.1016
6.82592	53.4427
6.8293	58.1114
6.83267	65.924
6.83603	76.0371
6.8394	85.6174
6.84278	91.2418
6.84615	90.7528
6.84952	84.4758
6.85288	74.8711
6.85627	64.9519
6.85963	56.8178
6.863	51.3303
6.86637	48.4221
6.86975	47.3822
6.87312	47.311
6.87648	47.7422
6.87985	48.2373
6.88323	47.8248
6.8866	45.7178
6.88997	42.7099
6.89333	40.7554
6.89672	40.8681
6.90008	42.0553
6.90345	42.6461
6.90682	42.2244
6.9102	42.1275
6.91357	44.0666
6.91693	49.1707
6.9203	58.0194
6.92368	70.0663
6.92705	82.6044
6.93042	91.1858
6.93378	92.4767
6.93717	86.6073
6.94053	76.7289
6.9439	66.4606
6.94727	57.8225
6.95065	51.0868
6.95402	45.9194
6.95738	42.27
6.96075	40.3711
6.96412	40.2354
6.9675	41.6447
6.97087	44.3135
6.97423	48.2258
6.9776	53.1186
6.98098	57.6399
6.98435	59.427
6.98772	57.1303
6.99108	51.9763
6.99447	46.5449
6.99783	42.6815
7.0012	41.0476
7.00457	41.4273
7.00795	43.1298
7.01132	45.4254
7.01468	47.9812
7.01805	50.4368
7.02143	51.8307
7.0248	51.1461
7.02817	48.5655
7.03153	45.5751
7.03492	43.4986
7.03828	42.3692
7.04165	41.6041
7.04502	41.4691
7.0484	43.2003
7.05177	47.2667
7.05513	52.1826
7.0585	55.8706
7.06188	57.9054
7.06525	59.36
7.06862	61.0687
7.07198	62.9217
7.07537	64.6699
7.07873	66.2422
7.0821	67.1716
7.08547	66.5468
7.08885	63.9858
7.09222	60.1769
7.09558	56.1386
7.09895	52.4659
7.10233	49.2923
7.1057	46.7407
7.10907	45.0825
7.11243	44.3343
7.11582	44.0551
7.11918	43.6915
7.12255	43.0081
7.12592	41.8787
7.1293	40.3712
7.13267	39.0731
7.13603	38.5307
7.1394	38.6667
7.14277	38.9077
7.14615	38.9101
7.14952	38.8299
7.15288	39.2714
7.15625	40.9416
7.15963	43.8015
7.163	46.9947
7.16637	49.8415
7.16973	52.4244
7.17312	54.9625
7.17648	57.077
7.17985	57.9301
7.18322	57.0819
7.1866	54.9766
7.18997	52.8327
7.19333	51.8457
7.1967	52.6138
7.20008	54.773
7.20345	57.1335
7.20682	58.4368
7.21018	58.1443
7.21357	56.4877
7.21693	53.954
7.2203	50.9072
7.22367	48.0823
7.22705	46.6247
7.23042	46.9822
7.23378	48.3112
7.23715	49.5446
7.24053	50.5737
7.2439	51.8719
7.24727	53.3738
7.25063	54.35
7.25402	54.2692
7.25738	53.4892
7.26075	53.1198
7.26412	53.9704
7.2675	56.2124
7.27087	59.7814
7.27423	64.2717
7.2776	68.2555
7.28098	70.2995
7.28435	70.8384
7.28772	71.9689
7.29108	74.1184
7.29447	75.2041
7.29783	73.5447
7.3012	70.0581
7.30457	67.3656
7.30793	67.3141
7.31132	69.9112
7.31468	73.716
7.31805	77.0585
7.32142	79.2317
7.3248	80.1708
7.32817	80.2453
7.33153	79.9321
7.3349	79.3385
7.33828	77.7679
7.34165	74.2242
7.34502	68.7448
7.34838	62.3396
7.35177	56.1168
7.35513	50.9814
7.3585	47.8914
7.36187	47.4097
7.36525	48.7032
7.36862	50.3113
7.37198	51.7961
7.37535	53.5534
7.37873	55.2363
7.3821	55.7948
7.38547	54.8748
7.38883	53.3472
7.39222	52.3048
7.39558	52.0803
7.39895	51.8508
7.40232	50.5001
7.4057	48.0015
7.40907	45.2308
7.41243	43.0084
7.4158	41.7971
7.41918	41.5014
7.42255	41.3313
7.42592	40.4303
7.42928	39.2859
7.43267	39.5428
7.43603	42.045
7.4394	45.6253
7.44277	48.2557
7.44615	49.1367
7.44952	49.0519
7.45288	49.3468
7.45625	50.9544
7.45963	53.9059
7.463	57.5685
7.46637	61.0399
7.46973	63.8162
7.47312	65.9868
7.47648	68.0656
7.47985	70.2735
7.48322	72.1024
7.48658	72.9285
7.48997	72.2286
7.49333	69.4123
7.4967	64.5296
7.50007	58.6798
7.50345	53.4365
7.50682	49.5086
7.51018	46.7352
7.51355	45.0587
7.51693	44.9328
7.5203	46.4566
7.52367	48.3439
7.52703	48.6742
7.53042	46.9044
7.53378	44.412
7.53715	42.9987
7.54052	43.3058
7.5439	44.9537
7.54727	47.177
7.55063	48.7923
7.554	48.6992
7.55738	46.8868
7.56075	44.5761
7.56412	43.1829
7.56748	43.3022
7.57087	44.5329
7.57423	45.9345
7.5776	46.8576
7.58097	47.6822
7.58435	49.1035
7.58772	51.0241
7.59108	52.6023
7.59445	53.2558
7.59783	53.0492
7.6012	52.3295
7.60457	51.5396
7.60793	51.358
7.61132	52.2358
7.61468	53.8251
7.61805	54.8923
7.62142	54.9142
7.6248	55.5949
7.62817	59.6755
7.63153	67.9827
7.6349	77.9414
7.63828	84.8762
7.64165	85.2661
7.64502	78.9013
7.64838	69.0215
7.65175	59.8017
7.65513	53.9551
7.6585	52.071
7.66187	53.4128
7.66523	56.6276
7.66862	59.9315
7.67198	61.9892
7.67535	62.7092
7.67872	63.1484
7.6821	64.9249
7.68547	69.2533
7.68883	76.0359
7.6922	83.5038
7.69558	88.9334
7.69895	89.9948
7.70232	86.1337
7.70568	79.3724
7.70907	72.8307
7.71243	68.0658
7.7158	64.6744
7.71917	62.0329
7.72255	60.0408
7.72592	58.9256
7.72928	59.4492
7.73265	62.0806
7.73603	65.2635
7.7394	65.9522
7.74277	62.6744
7.74613	56.7959
7.74952	50.8899
7.75288	46.7771
7.75625	45.1785
7.75962	46.1543
7.763	49.4881
7.76637	54.4562
7.76973	59.9704
7.7731	64.1387
7.77648	64.925
7.77985	62.2583
7.78322	58.9757
7.78658	58.2657
7.78997	60.5517
7.79333	63.4046
7.7967	64.0759
7.80007	61.6821
7.80345	57.5953
7.80682	53.6606
7.81018	50.779
7.81355	49.2498
7.81693	49.4837
7.8203	51.3444
7.82367	53.2915
7.82703	53.6156
7.8304	52.2236
7.83378	50.3069
7.83715	48.6184
7.84052	47.1182
7.84388	46.0526
7.84727	45.9094
7.85063	46.4819
7.854	46.8228
7.85737	46.3362
7.86075	45.3435
7.86412	44.6464
7.86748	44.84
7.87085	45.7084
7.87423	46.9124
7.8776	48.6334
7.88097	51.0924
7.88433	53.8624
7.88772	56.1839
7.89108	57.9824
7.89445	59.9829
7.89782	62.9841
7.9012	66.931
7.90457	71.2214
7.90793	75.7199
7.9113	80.2237
7.91468	83.4761
7.91805	84.0932
7.92142	82.1482
7.92478	78.7994
7.92817	75.2047
7.93153	72.3879
7.9349	70.956
7.93827	70.7118
7.94165	71.1526
7.94502	72.2321
7.94838	74.0532
7.95175	76.1207
7.95513	77.255
7.9585	76.0954
7.96187	72.1275
7.96523	66.4411
7.96862	61.0331
7.97198	57.2584
7.97535	55.2723
7.97872	54.6257
7.9821	54.7712
7.98547	55.2666
7.98883	55.8959
7.9922	56.5705
7.99557	57.1963
7.99895	57.8078
8.00232	58.8295
8.00568	60.9209
8.00905	64.9461
8.01243	72.31
8.0158	84.0754
8.01917	98.7745
8.02253	111.299
8.02592	115.783
8.02928	110.082
8.03265	97.3518
8.03602	83.5294
8.0394	73.41
8.04277	68.289
8.04613	66.2812
8.0495	64.7884
8.05288	63.0336
8.05625	61.7133
8.05962	61.4219
8.06298	61.7956
8.06637	62.0298
8.06973	61.6556
8.0731	60.8515
8.07647	60.7436
8.07985	62.455
8.08322	65.5796
8.08658	68.1357
8.08995	68.8919
8.09333	68.5853
8.0967	68.0916
8.10007	67.152
8.10343	65.6279
8.10682	64.1855
8.11018	63.3331
8.11355	62.8952
8.11692	63.0336
8.1203	63.8059
8.12367	64.6679
8.12703	65.2804
8.1304	66.3176
8.13378	68.2075
8.13715	70.0701
8.14052	70.9854
8.14388	71.4856
8.14727	72.7341
8.15063	75.3492
8.154	79.4521
8.15737	84.8004
8.16073	90.4201
8.16412	94.8679
8.16748	97.5538
8.17085	98.8365
8.17422	99.1702
8.1776	99.3529
8.18097	100.879
8.18433	104.701
8.1877	109.529
8.19108	112.455
8.19445	111.627
8.19782	108.156
8.20118	105.457
8.20457	105.602
8.20793	107.078
8.2113	107.216
8.21467	105.617
8.21805	103.683
8.22142	102.34
8.22478	101.745
8.22815	102.174
8.23153	104
8.2349	106.842
8.23827	109.631
8.24163	111.249
8.24502	111.077
8.24838	109.66
8.25175	108.389
8.25512	107.996
8.2585	108.427
8.26187	110.022
8.26523	113.413
8.2686	117.978
8.27198	121.657
8.27535	122.538
8.27872	119.597
8.28208	112.942
8.28547	104.454
8.28883	97.2225
8.2922	93.7603
8.29557	94.1149
8.29895	96.345
8.30232	98.7512
8.30568	100.878
8.30905	102.034
8.31243	100.561
8.3158	95.7508
8.31917	89.4275
8.32253	84.4694
8.32592	82.4473
8.32928	82.9262
8.33265	84.2033
8.33602	84.5284
8.33938	83.4255
8.34277	81.6442
8.34613	80.0496
8.3495	78.6362
8.35287	77.0265
8.35625	75.3721
8.35962	74.1104
8.36298	73.3726
8.36635	73.1448
8.36973	73.4732
8.3731	73.9101
8.37647	73.6313
8.37983	72.3485
8.38322	70.6873
8.38658	69.483
8.38995	68.9758
8.39332	69.2693
8.3967	70.6341
8.40007	72.9274
8.40343	74.9872
8.4068	75.7021
8.41018	75.4579
8.41355	75.574
8.41692	76.7226
8.42028	78.8945
8.42367	82.1588
8.42703	87.0941
8.4304	93.5356
8.43377	100.184
8.43715	105.328
8.44052	108.579
8.44388	111.76
8.44725	117.389
8.45063	126.555
8.454	138.028
8.45737	148.379
8.46073	153.846
8.46412	152.175
8.46748	143.957
8.47085	131.851
8.47422	119.565
8.4776	110.584
8.48097	106.535
8.48433	107.217
8.4877	111.491
8.49108	117.376
8.49445	121.969
8.49782	122.788
8.50118	119.669
8.50455	114.464
8.50793	109.518
8.5113	106.752
8.51467	107.563
8.51803	111.766
8.52142	116.988
8.52478	120.077
8.52815	119.37
8.53152	115.155
8.5349	108.376
8.53827	100.183
8.54163	92.4432
8.545	87.7952
8.54838	88.9932
8.55175	98.7806
8.55512	121.42
8.55848	161.255
8.56187	217.825
8.56523	281.547
8.5686	336.247
8.57197	367.106
8.57535	367.626
8.57872	340.756
8.58208	294.986
8.58545	240.753
8.58883	188.907
8.5922	148.35
8.59557	122.796
8.59893	110.034
8.60232	106.143
8.60568	109.117
8.60905	118.432
8.61242	131.92
8.6158	144.913
8.61917	152.799
8.62253	153.898
8.6259	149.227
8.62928	140.202
8.63265	128.244
8.63602	116.43
8.63938	109.15
8.64277	108.586
8.64613	112.465
8.6495	116.256
8.65287	117.068
8.65625	115.168
8.65962	112.507
8.66298	110.927
8.66635	111.585
8.66973	114.57
8.6731	119.213
8.67647	124.877
8.67983	131.681
8.6832	140.228
8.68658	152.372
8.68995	170.943
8.69332	196.635
8.69668	224.246
8.70007	243.981
8.70343	247.677
8.7068	233.835
8.71017	207.895
8.71355	178.924
8.71692	154.627
8.72028	138.653
8.72365	131.029
8.72703	130.679
8.7304	136.45
8.73377	146.488
8.73713	158.624
8.74052	172.709
8.74388	194.327
8.74725	238.251
8.75062	331.79
8.754	511.856
8.75737	811.045
8.76073	1232.73
8.7641	1726.29
8.76748	2183.18
8.77085	2471.22
8.77422	2501.43
8.77758	2279.43
8.78097	1897.2
8.78433	1474.96
8.7877	1106.31
8.79107	839.639
8.79445	686.653
8.79782	638.64
8.80118	676.911
8.80455	771.173
8.80793	874.763
8.8113	933.977
8.81467	913.683
8.81803	815.265
8.82142	672.082
8.82478	527.337
8.82815	413.184
8.83152	342.62
8.8349	317.212
8.83827	341.47
8.84163	433.485
8.845	623.218
8.84837	933.071
8.85175	1349.19
8.85512	1807.55
8.85848	2203.89
8.86185	2422.76
8.86523	2385.56
8.8686	2102.29
8.87197	1675.94
8.87533	1240.03
8.87872	888.119
8.88208	654.463
8.88545	536.792
8.88882	532.592
8.8922	681.394
8.89557	1106.45
8.89893	2027.96
8.9023	3717.54
8.90568	6361.48
8.90905	9838.54
8.91242	13537.9
8.91578	16448.2
8.91917	17605
8.92253	16640.8
8.9259	13999.7
8.92927	10638.7
8.93265	7482.17
8.93602	5049.56
8.93938	3430.77
8.94275	2469.38
8.94613	1942.76
8.9495	1659.94
8.95287	1495.2
8.95623	1383.39
8.95962	1294.97
8.96298	1217.24
8.96635	1146.45
8.96972	1081.85
8.9731	1022.35
8.97647	969.296
8.97983	926.669
8.9832	895.13
8.98658	869.479
8.98995	844.724
8.99332	820.449
8.99668	798.907
9.00012	3170.16
9.00348	3133.96
9.00687	3097.4
9.01023	3068.7
9.0136	3054.87
9.01697	3070.87
9.02035	3178.19
9.02372	3563.5
9.02708	4666.73
9.03047	7358.21
9.03383	13073.2
9.0372	23639.2
9.04057	40538.9
9.04395	63611.2
9.04732	89799.1
9.05068	113140
9.05405	126851
9.05743	126662
9.0608	113071
9.06417	90903.1
9.06755	66671.1
9.07092	45648.6
9.07428	30302.5
9.07765	20526.1
9.08103	14889.8
9.0844	11801.5
9.08777	10072.4
9.09115	9005.91
9.09452	8269.39
9.09788	7722.32
9.10125	7291.98
9.10463	6922.27
9.108	6574.66
9.11137	6243.38
9.11473	5962.15
9.11812	5822.52
9.12148	6032.55
9.12485	7029.78
9.12823	9602.96
9.1316	14913.2
9.13497	24229.6
9.13833	38188
9.14172	55813.2
9.14508	73998.1
9.14845	88171.6
9.15183	94110.9
9.1552	89985.6
9.15857	77350.8
9.16193	60307.9
9.16532	43391
9.16868	29659.5
9.17205	20073
9.17542	14081.2
9.1788	10575.5
9.18217	8551.81
9.18553	7332.16
9.18892	6528.62
9.19228	5940.12
9.19565	5466.99
9.19902	5061.71
9.2024	4705.28
9.20577	4394.81
9.20913	4132.4
9.21252	3916.07
9.21588	3738.82
9.21925	3597.67
9.22262	3497.73
9.226	3443.53
9.22937	3431.48
9.23273	3453.86
9.2361	3499.67
9.23948	3549.29
9.24285	3580.18
9.24622	3583.51
9.2496	3564.76
9.25297	3531.14
9.25633	3485.64
9.2597	3429.59
9.26308	3362.93
9.26645	3287.85
9.26982	3213.55
9.2732	3154.26
9.27657	3122.25
9.27993	3124.53
9.2833	3159.57
9.28668	3217.44
9.29005	3286.79
9.29342	3363.75
9.29678	3458.42
9.30017	3607.19
9.30353	3883.89
9.3069	4387.32
9.31028	5194.4
9.31365	6293.85
9.31702	7531.81
9.32038	8616.08
9.32377	9221.86
9.32713	9156.85
9.3305	8463.05
9.33387	7380.06
9.33725	6210.99
9.34062	5188.69
9.34398	4415.6
9.34737	3886.63
9.35073	3546.47
9.3541	3330.26
9.35747	3181.66
9.36085	3064.01
9.36422	2966.94
9.36758	2898.81
9.37097	2869.95
9.37433	2879.91
9.3777	2916.02
9.38107	2960.13
9.38445	2997.09
9.38782	3021.32
9.39118	3036.97
9.39455	3050.64
9.39793	3061.06
9.4013	3056.45
9.40467	3024.89
9.40805	2966.44
9.41142	2895.51
9.41478	2830.37
9.41815	2781.16
9.42153	2749.08
9.4249	2733.94
9.42827	2740.94
9.43165	2772.88
9.43502	2819.49
9.43838	2859.61
9.44175	2877.7
9.44513	2876.81
9.4485	2869.4
9.45187	2861.99
9.45523	2851.52
9.45862	2834.05
9.46198	2812.46
9.46535	2792.52
9.46873	2776.4
9.4721	2757.12
9.47547	2724.57
9.47883	2675.8
9.48222	2621.07
9.48558	2580.18
9.48895	2566.44
9.49233	2570.81
9.4957	2568.54
9.49907	2543.59
9.50243	2503.26
9.50582	2466.96
9.50918	2448.71
9.51255	2448.05
9.51592	2455.17
9.5193	2463.72
9.52267	2477.11
9.52603	2496.86
9.52942	2511.49
9.53278	2505.17
9.53615	2477.79
9.53952	2444.12
9.5429	2417.05
9.54627	2397.36
9.54963	2377.28
9.55302	2347.58
9.55638	2303.62
9.55975	2250.05
9.56312	2199.1
9.5665	2159.96
9.56987	2133.54
9.57323	2119.1
9.5766	2120.42
9.57998	2140.22
9.58335	2173.53
9.58672	2211.45
9.5901	2246.62
9.59347	2273.11
9.59683	2288.39
9.6002	2295.49
9.60358	2298.23
9.60695	2297.26
9.61032	2294.6
9.61368	2296.16
9.61707	2307.47
9.62043	2330.71
9.6238	2364.01
9.62718	2400.81
9.63055	2430.6
9.63392	2445.1
9.63728	2444.89
9.64067	2437.79
9.64403	2432.08
9.6474	2431.09
9.65078	2435.33
9.65415	2445.82
9.65752	2462.39
9.66088	2481.76
9.66427	2499.27
9.66763	2512.23
9.671	2521.85
9.67437	2531.23
9.67775	2542.66
9.68112	2553.76
9.68448	2558.38
9.68787	2553.22
9.69123	2543.45
9.6946	2534.57
9.69797	2521.24
9.70135	2491.4
9.70472	2443.98
9.70808	2398.76
9.71147	2390.07
9.71483	2455.18
9.7182	2633.61
9.72157	2965.64
9.72495	3473.52
9.72832	4131.27
9.73168	4849.29
9.73505	5494.73
9.73843	5941.59
9.7418	6127.85
9.74517	6083.18
9.74855	5912.43
9.75192	5740.41
9.75528	5640.91
9.75865	5595.76
9.76203	5515.49
9.7654	5304.53
9.76877	4925.72
9.77215	4423.68
9.77552	3893.52
9.77888	3419.89
9.78225	3043.65
9.78563	2769.85
9.789	2588.12
9.79237	2487.97
9.79573	2469.76
9.79912	2546.11
9.80248	2735.58
9.80585	3058.39
9.80923	3549.78
9.8126	4317.67
9.81597	5762.12
9.81933	9278.9
9.82272	19174.2
9.82608	47022.6
9.82945	119266
9.83283	287106
9.8362	631292
9.83957	1251705
9.84293	2233894
9.84632	3602636
9.84968	5282718
9.85305	7083489
9.85642	8712025
9.8598	9824348
9.86317	10125540
9.86653	9495129
9.86992	8066290
9.87328	6190357
9.87665	4290566
9.88002	2694907
9.8834	1547075
9.88677	825670
9.89013	422891
9.8935	219261
9.89688	123198
9.90025	78685.5
9.90362	56875.4
9.907	44753.7
9.91037	36986.3
9.91373	31450.3
9.9171	27238.1
9.92048	23897.7
9.92385	21182.7
9.92722	18940.4
9.9306	17058.5
9.93397	15446
9.93733	14046
9.9407	12840.5
9.94408	11820.4
9.94745	10954.1
9.95082	10190.5
9.95418	9486.4
9.95757	8824.78
9.96093	8209.15
9.9643	7652.14
9.96768	7165.2
9.97105	6746.8
9.97442	6375.55
9.97778	6020.51
9.98117	5671.22
9.98453	5346.84
9.9879	5069.51
9.99128	4837.51
9.99465	4630.14
9.99802	4430.56
10.0014	4235.1
10.0048	4045.18
10.0081	3863.88
10.0115	3699.1
10.0149	3560.42
10.0183	3444
10.0216	3332.32
10.025	3213
10.0284	3088.74
10.0317	2969.5
10.0351	2863.23
10.0385	2770.06
10.0419	2680.98
10.0452	2585.4
10.0486	2484.17
10.052	2386.64
10.0553	2297.57
10.0587	2213.79
10.0621	2131.63
10.0655	2052.14
10.0688	1980.52
10.0722	1923.19
10.0755	1881.8
10.0789	1848.94
10.0823	1814.69
10.0857	1774.06
10.0891	1727.99
10.0924	1681.09
10.0958	1638.23
10.0991	1600.64
10.1025	1567.66
10.1059	1545.45
10.1093	1554.2
10.1127	1633.07
10.116	1850.85
10.1194	2321.53
10.1227	3204.67
10.1261	4679.19
10.1295	6889.18
10.1329	9883.87
10.1362	13559.6
10.1396	17620.6
10.143	21611.8
10.1463	25044.4
10.1497	27530.7
10.1531	28828.7
10.1565	28827.2
10.1598	27534.7
10.1632	25075
10.1666	21693.4
10.17	17770.5
10.1733	13776.7
10.1767	10147.2
10.1801	7167.04
10.1834	4942.18
10.1868	3426.87
10.1902	2475.92
10.1936	1908.63
10.1969	1571.33
10.2003	1363.24
10.2037	1229.46
10.207	1141.43
10.2104	1082.27
10.2138	1039.01
10.2172	1001.13
10.2205	962.995
10.2239	925.88
10.2273	894.434
10.2306	871.376
10.234	855.311
10.2374	841.325
10.2408	825.069
10.2441	805.074
10.2475	782.573
10.2509	759.468
10.2542	737.843
10.2576	719.303
10.261	704.328
10.2644	691.942
10.2677	680.566
10.2711	668.55
10.2745	656.206
10.2778	644.895
10.2812	635.315
10.2846	626.607
10.288	618.579
10.2913	610.87
10.2947	601.657
10.2981	589.179
10.3014	574.872
10.3048	561.788
10.3082	551.829
10.3116	545.172
10.3149	541.078
10.3183	537.655
10.3217	534.148
10.325	531.893
10.3284	531.328
10.3318	529.943
10.3352	524.78
10.3385	514.668
10.3419	500.462
10.3453	484.785
10.3486	470.756
10.352	459.686
10.3554	451.28
10.3588	445.326
10.3621	441.516
10.3655	438.521
10.3689	435.654
10.3722	433.808
10.3756	433.384
10.379	432.568
10.3824	428.921
10.3857	422.351
10.3891	414.731
10.3925	407.967
10.3958	403.015
10.3992	400.134
10.4026	399.371
10.406	400.874
10.4093	404.532
10.4127	409.356
10.4161	414.836
10.4194	422.785
10.4228	435.985
10.4262	454.363
10.4296	473.589
10.4329	487.524
10.4363	491.447
10.4397	484.331
10.443	469.015
10.4464	449.563
10.4498	428.292
10.4531	406.112
10.4565	384.678
10.4599	366.339
10.4633	352.429
10.4666	342.669
10.47	337.125
10.4734	336.499
10.4767	340.496
10.4801	346.234
10.4835	350.26
10.4869	351.106
10.4902	350.637
10.4936	352.543
10.497	358.112
10.5003	363.476
10.5037	362.611
10.5071	354.417
10.5105	344.802
10.5138	339.763
10.5172	339.367
10.5206	339.385
10.5239	337.111
10.5273	332.867
10.5307	328.543
10.5341	327.122
10.5374	329.518
10.5408	332.597
10.5442	332.205
10.5475	329.242
10.5509	328.822
10.5543	332.305
10.5577	334.832
10.561	331.74
10.5644	324.126
10.5678	317.498
10.5711	315.445
10.5745	317.012
10.5779	318.237
10.5813	316.694
10.5846	313.823
10.588	312.588
10.5914	313.392
10.5947	314.096
10.5981	313.4
10.6015	312.049
10.6049	311.323
10.6082	312.139
10.6116	314.064
10.615	315.364
10.6183	314.08
10.6217	310.638
10.6251	307.394
10.6285	305.354
10.6318	303.229
10.6352	300.038
10.6386	296.743
10.6419	294.771
10.6453	294.224
10.6487	294.536
10.652	295.081
10.6554	295.494
10.6588	296.381
10.6622	299.004
10.6655	303.334
10.6689	306.928
10.6723	307.767
10.6756	306.243
10.679	303.335
10.6824	299.669
10.6858	297.106
10.6891	298.375
10.6925	303.674
10.6959	309.035
10.6992	310.239
10.7026	306.972
10.706	302.409
10.7094	298.95
10.7127	296.547
10.7161	294.7
10.7195	293.533
10.7228	292.62
10.7262	291.077
10.7296	289.383
10.733	289.246
10.7363	291.304
10.7397	293.963
10.7431	294.608
10.7464	291.759
10.7498	286.8
10.7532	283.221
10.7566	282.761
10.7599	283.521
10.7633	282.32
10.7667	277.9
10.77	271.326
10.7734	264.24
10.7768	258.227
10.7802	254.471
10.7835	253.082
10.7869	253.835
10.7903	258.111
10.7936	271.061
10.797	301.569
10.8004	363.024
10.8038	471.585
10.8071	641.821
10.8105	883.836
10.8139	1202.64
10.8172	1597.96
10.8206	2061.87
10.824	2572.08
10.8273	3086
10.8307	3551.2
10.8341	3929.25
10.8375	4204.09
10.8408	4365.88
10.8442	4399.38
10.8476	4292.89
10.8509	4049.5
10.8543	3688.59
10.8577	3242.19
10.8611	2752.6
10.8644	2268.14
10.8678	1831.12
10.8712	1464.76
10.8745	1171.89
10.8779	946.057
10.8813	780.598
10.8847	666.321
10.888	588.202
10.8914	530.802
10.8948	484.996
10.8981	448.067
10.9015	418.392
10.9049	392.836
10.9083	369.118
10.9116	347.358
10.915	329.642
10.9184	316.969
10.9217	307.104
10.9251	297.473
10.9285	288.243
10.9319	280.936
10.9352	274.975
10.9386	268.782
10.942	262.39
10.9453	256.888
10.9487	252.098
10.9521	246.412
10.9555	238.358
10.9588	228.258
10.9622	218.093
10.9656	209.52
10.9689	202.011
10.9723	194.934
10.9757	190.025
10.9791	189.382
10.9824	191.773
10.9858	193.159
10.9892	191.095
10.9925	186.528
10.9959	181.579
10.9993	177.797
11.0027	176.433
11.006	178.081
11.0094	180.713
11.0128	180.644
11.0161	176.44
11.0195	170.134
11.0229	164.35
11.0263	160.566
11.0296	159.553
11.033	161.063
11.0364	163.316
11.0397	164.478
11.0431	164.3
11.0465	163.459
11.0499	162.045
11.0532	159.265
11.0566	155.04
11.06	151.121
11.0633	149.777
11.0667	151.22
11.0701	152.644
11.0734	151.167
11.0768	147.668
11.0802	146.112
11.0836	148.878
11.0869	153.199
11.0903	154.688
11.0937	152.259
11.097	148.571
11.1004	146.387
11.1038	146.222
11.1072	146.989
11.1105	146.653
11.1139	143.824
11.1173	139.75
11.1206	136.573
11.124	134.59
11.1274	132.587
11.1308	131.12
11.1341	131.788
11.1375	134.056
11.1409	135.896
11.1442	136.603
11.1476	136.846
11.151	136.573
11.1544	135.03
11.1577	131.888
11.1611	127.13
11.1645	121.055
11.1678	115.011
11.1712	110.542
11.1746	107.691
11.178	105.306
11.1813	103.249
11.1847	103.003
11.1881	105.819
11.1914	111.39
11.1948	118.286
11.1982	124.963
11.2016	130.505
11.2049	134.407
11.2083	136.119
11.2117	135.265
11.215	132.442
11.2184	128.471
11.2218	123.209
11.2252	116.374
11.2285	108.901
[truncated: 1,059 more rows]

## Sheet: 1850HP5MRM028 Fig 6
D:\MassHunter\GCMS\1\data\2564\1850_64\1850HP5MRM028.D Mon Feb 22 23:37:10 2021
Start of data points
acquisition time	counts
4.50012	4384.07			MTW wash
4.50348	2789.85
4.50685	1446.98
4.51022	577.345
4.5136	171.022
4.51697	38.5235
4.52033	3.37389
4.5237	2.71756
4.52708	2.46374
4.53045	2.37692
4.53382	2.34822
4.53718	2.34117
4.54057	2.33401
4.54393	2.29841
4.5473	2.21032
4.55067	2.0658
4.55405	1.89726
4.55742	1.777
4.56078	1.78219
4.56415	1.98804
4.56753	2.45632
4.5709	3.12849
4.57427	3.74637
4.57763	4.05015
4.58102	4.25975
4.58438	5.1668
4.58775	7.53061
4.59112	11.296
4.5945	15.3651
4.59787	18.2655
4.60123	19.0908
4.6046	18.1368
4.60798	16.5934
4.61135	15.7736
4.61472	16.6289
4.61808	19.6076
4.62147	24.3426
4.62483	29.4645
4.6282	33.2448
4.63157	34.7393
4.63495	34.3021
4.63832	32.8628
4.64168	31.007
4.64505	29.1943
4.64842	27.8159
4.6518	26.9201
4.65517	26.0297
4.65853	25.0088
4.6619	24.5284
4.66528	25.323
4.66865	27.3545
4.67202	29.6139
4.67538	30.6777
4.67877	29.6128
4.68213	26.61
4.6855	22.7728
4.68887	19.1475
4.69225	16.1897
4.69562	13.9525
4.69898	12.5667
4.70235	12.1031
4.70573	12.2242
4.7091	12.3123
4.71247	11.9935
4.71583	11.3196
4.71922	10.7115
4.72258	10.7858
4.72595	11.7684
4.72932	13.1854
4.7327	14.263
4.73607	14.6549
4.73943	14.5718
4.7428	14.4431
4.74618	14.5443
4.74955	14.6368
4.75292	14.2466
4.75628	13.2212
4.75967	11.9495
4.76303	10.9535
4.7664	10.5341
4.76977	10.8355
4.77315	11.7473
4.77652	12.9557
4.77988	14.3291
4.78325	16.4234
4.78663	20.1345
4.79	25.6857
4.79337	31.9853
4.79673	37.0862
4.80012	39.3868
4.80348	38.3789
4.80685	34.7369
4.81022	29.9878
4.81358	25.3931
4.81697	21.4994
4.82033	18.4912
4.8237	16.5712
4.82707	15.5506
4.83045	14.8199
4.83382	14.0358
4.83718	13.3508
4.84055	12.9758
4.84393	12.7468
4.8473	12.2231
4.85067	11.1885
4.85403	9.87331
4.85742	8.94835
4.86078	9.09197
4.86415	10.3853
4.86752	12.1487
4.8709	13.4953
4.87427	14.1393
4.87763	14.3193
4.881	14.4679
4.88438	15.1269
4.88775	16.6804
4.89112	19.0084
4.89448	21.8852
4.89787	25.391
4.90123	29.3853
4.9046	32.7524
4.90797	34.0564
4.91135	32.7593
4.91472	29.7445
4.91808	26.5989
4.92145	24.5557
4.92483	23.8633
4.9282	24.081
4.93157	24.6964
4.93493	25.1759
4.93832	24.8252
4.94168	23.254
4.94505	20.8843
4.94842	18.7437
4.9518	17.4587
4.95517	16.9314
4.95853	16.8804
4.9619	17.1248
4.96528	17.5211
4.96865	18.1166
4.97202	19.4438
4.97538	22.1927
4.97877	26.3342
4.98213	30.5986
4.9855	32.997
4.98887	32.4835
4.99223	30.0332
4.99562	27.4734
4.99898	25.5221
5.00235	23.4174
5.00572	20.6339
5.0091	18.201
5.01247	17.8398
5.01583	20.4097
5.0192	25.3194
5.02258	30.9392
5.02595	35.2068
5.02932	36.4913
5.03268	34.6431
5.03607	31.1312
5.03943	27.9391
5.0428	26.4158
5.04617	27.4081
5.04955	31.5209
5.05292	38.2232
5.05628	45.0602
5.05965	48.8558
5.06303	48.041
5.0664	43.7493
5.06977	38.6885
5.07313	35.1873
5.07652	34.2578
5.07988	35.426
5.08325	37.1177
5.08662	37.7128
5.09	36.6844
5.09337	34.9499
5.09673	34.6106
5.1001	38.0376
5.10348	45.9298
5.10685	56.2
5.11022	64.6908
5.11358	67.2938
5.11697	62.9233
5.12033	55.6057
5.1237	53.0746
5.12707	63.7575
5.13045	94.9943
5.13382	151.084
5.13718	228.327
5.14055	310.843
5.14393	374.171
5.1473	397.814
5.15067	377.417
5.15403	325.659
5.1574	262.176
5.16078	203.274
5.16415	157.125
5.16752	124.183
5.17088	101.138
5.17427	85.5585
5.17763	76.475
5.181	71.7702
5.18437	67.8435
5.18775	62.4323
5.19112	56.0719
5.19448	50.7227
5.19785	47.7448
5.20123	46.6783
5.2046	45.6773
5.20797	43.2107
5.21133	39.543
5.21472	36.1282
5.21808	34.2307
5.22145	34.6921
5.22482	38.6145
5.2282	47.4493
5.23157	62.1741
5.23493	81.4042
5.2383	99.7385
5.24168	109.537
5.24505	106.463
5.24842	93.3645
5.25178	77.6569
5.25517	65.3266
5.25853	57.9343
5.2619	53.5919
5.26527	49.8389
5.26865	45.7698
5.27202	42.132
5.27538	39.5392
5.27875	37.5219
5.28213	35.5912
5.2855	33.788
5.28887	32.2498
5.29223	30.8281
5.29562	29.3891
5.29898	28.2268
5.30235	27.7788
5.30572	28.3008
5.3091	29.593
5.31247	31.142
5.31583	32.6253
5.3192	34.2344
5.32257	36.3289
5.32595	38.5898
5.32932	40.0602
5.33268	40.342
5.33605	39.9776
5.33943	39.4976
5.3428	38.628
5.34617	36.974
5.34953	34.7542
5.35292	32.8527
5.35628	32.0082
5.35965	32.1289
5.36302	32.2926
5.3664	31.5726
5.36977	29.8655
5.37313	27.9955
5.3765	27.0739
5.37988	27.7679
5.38325	29.6312
5.38662	31.7397
5.38998	33.5204
5.39337	34.9829
5.39673	36.1963
5.4001	37.2381
5.40347	39.0929
5.40685	44.2239
5.41022	55.2479
5.41358	72.3434
5.41695	91.5947
5.42033	106.539
5.4237	111.454
5.42707	104.599
5.43043	89.5032
5.43382	72.956
5.43718	60.5897
5.44055	54.071
5.44392	52.2779
5.4473	54.7428
5.45067	63.4159
5.45403	81.6349
5.4574	111.287
5.46078	149.169
5.46415	184.856
5.46752	204.038
5.47088	197.662
5.47427	168.85
5.47763	130.353
5.481	95.3802
5.48437	70.9098
5.48775	57.4694
5.49112	52.0712
5.49448	51.0857
5.49785	51.9197
5.50122	53.0787
5.5046	53.828
5.50797	54.0857
5.51133	54.4122
5.5147	55.1332
5.51808	56.2994
5.52145	58.328
5.52482	61.7277
5.52818	65.6572
5.53157	67.9007
5.53493	67.3352
5.5383	65.3713
5.54167	64.095
5.54505	63.6064
5.54842	62.6258
5.55178	60.8362
5.55515	59.4104
5.55853	59.3396
5.5619	60.1726
5.56527	61.8803
5.56863	67.0861
5.57202	81.7673
5.57538	120.922
5.57875	237.093
5.58212	587.928
5.5855	1530.35
5.58887	3630.44
5.59223	7414.91
5.5956	12792.4
5.59898	18533.5
5.60235	22513.2
5.60572	22943.7
5.60908	19671.9
5.61247	14275.3
5.61583	8870.98
5.6192	4829.16
5.62257	2407.26
5.62595	1193.06
5.62932	658.56
5.63268	436.505
5.63605	338.155
5.63943	286.14
5.6428	252.878
5.64617	230.454
5.64953	215.99
5.65292	205.561
5.65628	194.977
5.65965	182.609
5.66302	169.272
5.66638	156.332
5.66977	144.65
5.67313	135.073
5.6765	128.621
5.67987	125.958
5.68325	125.91
5.68662	125.629
5.68998	122.679
5.69335	117.003
5.69673	110.019
5.7001	103.075
5.70347	97.2347
5.70683	93.2778
5.71022	91.4574
5.71358	91.28
5.71695	91.5067
5.72032	91.3995
5.7237	90.9615
5.72707	90.2009
5.73043	88.3569
5.7338	85.2073
5.73718	82.183
5.74055	81.1358
5.74392	82.5836
5.74728	85.2947
5.75067	87.2564
5.75403	87.4445
5.7574	86.2275
5.76077	84.4989
5.76415	82.6579
5.76752	80.8003
5.77088	78.8613
5.77425	76.6368
5.77763	73.9771
5.781	71.2034
5.78437	69.0335
5.78773	68.1069
5.79112	68.1246
5.79448	67.7974
5.79785	66.1287
5.80122	63.8204
5.8046	62.9609
5.80797	65.031
5.81133	69.0368
5.8147	72.2486
5.81808	72.8636
5.82145	71.606
5.82482	70.4343
5.82818	70.0456
5.83157	69.5779
5.83493	68.6586
5.8383	68.0735
5.84167	68.4992
5.84503	69.9838
5.84842	73.0023
5.85178	78.0285
5.85515	83.9101
5.85852	87.8632
5.8619	87.7343
5.86527	84.385
5.86863	81.0888
5.872	80.6056
5.87538	83.4981
5.87875	88.466
5.88212	94.105
5.88548	99.4412
5.88887	104.453
5.89223	109.737
5.8956	115.868
5.89897	122.895
5.90235	129.59
5.90572	132.731
5.90908	128.849
5.91245	118
5.91583	104.889
5.9192	94.2129
5.92257	86.9641
5.92593	81.8322
5.92932	78.5422
5.93268	77.6783
5.93605	79.0913
5.93942	81.2792
5.9428	82.2791
5.94617	80.7094
5.94953	76.7545
5.9529	72.0371
5.95628	68.3672
5.95965	66.2326
5.96302	65.3228
5.96638	65.6783
5.96977	67.6061
5.97313	70.3594
5.9765	72.5099
5.97987	74.0831
5.98325	76.5829
5.98662	80.558
5.98998	84.2635
5.99335	85.5987
5.99673	84.7286
6.0001	82.8488
6.00347	79.929
6.00683	75.514
6.0102	71.8067
6.01358	75.1888
6.01695	94.4134
6.02032	136.271
6.02368	199.442
6.02707	269.154
6.03043	320.145
6.0338	330.475
6.03717	297.45
6.04055	240.519
6.04392	187.12
6.04728	154.684
6.05065	143.356
6.05403	141.6
6.0574	137.274
6.06077	124.986
6.06413	107.455
6.06752	90.9106
6.07088	79.3596
6.07425	72.3261
6.07762	67.1687
6.081	62.7701
6.08437	60.2439
6.08773	60.5665
6.0911	62.7941
6.09448	65.0801
6.09785	67.3225
6.10122	71.4384
6.10458	79.5501
6.10797	91.6107
6.11133	104.143
6.1147	112.107
6.11807	112.909
6.12145	107.876
6.12482	99.4415
6.12818	89.1925
6.13155	79.3976
6.13493	73.6922
6.1383	74.8614
6.14167	82.8157
6.14503	94.2822
6.14842	103.916
6.15178	106.818
6.15515	101.242
6.15852	89.5718
6.1619	76.4668
6.16527	65.886
6.16863	59.2854
6.172	56.1148
6.17538	55.3786
6.17875	56.3716
6.18212	58.2064
6.18548	59.7981
6.18885	60.3802
6.19223	60.0974
6.1956	59.9896
6.19897	61.2385
6.20233	64.8551
6.20572	71.7096
6.20908	82.6014
6.21245	98.298
6.21582	120.041
6.2192	149.019
6.22257	182.205
6.22593	209.316
6.2293	218.011
6.23268	203.493
6.23605	172.521
6.23942	138.587
6.24278	115.782
6.24617	117.255
6.24953	157.957
6.2529	254.178
6.25627	413.897
6.25965	618.724
6.26302	816.921
6.26638	943.947
6.26975	959.712
6.27313	869.689
6.2765	714.011
6.27987	542.773
6.28323	395.163
6.28662	288.41
6.28998	220.093
6.29335	178.733
6.29672	153.633
6.3001	137.423
6.30347	125.44
6.30683	115.471
6.3102	106.55
6.31358	98.5402
6.31695	91.6118
6.32032	85.8482
6.32368	81.0829
6.32707	77.3749
6.33043	74.8648
6.3338	73.2226
6.33717	71.8755
6.34055	71.0163
6.34392	71.3903
6.34728	72.8651
6.35065	73.7966
6.35402	72.711
6.3574	69.8512
6.36077	67.0518
6.36413	65.6295
6.3675	65.2477
6.37088	64.5383
6.37425	62.7603
6.37762	60.2213
6.38098	57.3218
6.38437	54.1864
6.38773	51.1404
6.3911	49.1517
6.39447	49.3698
6.39785	52.3528
6.40122	57.8844
6.40458	65.4871
6.40795	77.0149
6.41133	101.752
6.4147	160.6
6.41807	282.394
6.42143	484.095
6.42482	739.803
6.42818	968.208
6.43155	1069.05
6.43492	992.562
6.4383	777.646
6.44167	519.982
6.44503	304.746
6.4484	165.745
6.45178	92.9667
6.45515	61.1551
6.45852	49.2434
6.46188	45.0299
6.46527	43.1375
6.46863	42.1526
6.472	41.6791
6.47537	41.092
6.47875	39.7893
6.48212	37.7054
6.48548	35.3689
6.48885	33.5953
6.49223	32.7014
6.4956	32.3334
6.49897	32.3642
6.50233	33.1692
6.50572	34.8839
6.50908	36.917
6.51245	38.3506
6.51582	38.4801
6.5192	37.3566
6.52257	35.9221
6.52593	35.1388
6.5293	35.1167
6.53267	35.4199
6.53605	35.9724
6.53942	37.3135
6.54278	39.718
6.54615	42.568
6.54953	44.9148
6.5529	46.8011
6.55627	48.9502
6.55963	51.475
6.56302	53.4008
6.56638	53.4529
6.56975	51.3076
6.57312	47.8285
6.5765	44.0182
6.57987	40.2659
6.58323	36.8373
6.5866	34.6944
6.58998	35.1226
6.59335	38.5647
6.59672	43.9592
6.60008	48.9352
6.60347	51.6253
6.60683	52.0385
6.6102	51.199
6.61357	49.3715
6.61695	46.3351
6.62032	42.7888
6.62368	40.2015
6.62705	39.4483
6.63043	40.2465
6.6338	41.4138
6.63717	41.7616
6.64053	40.9037
6.64392	39.465
6.64728	38.2115
6.65065	37.3969
6.65402	36.8162
6.6574	36.3242
6.66077	36.0658
6.66413	35.9253
6.6675	35.6694
6.67088	35.6244
6.67425	36.4605
6.67762	38.3327
6.68098	40.7568
6.68437	43.4616
6.68773	46.6779
6.6911	50.7309
6.69447	55.399
6.69783	59.2943
6.70122	60.541
6.70458	58.4683
6.70795	54.3016
6.71132	50.032
6.7147	46.7795
6.71807	44.7182
6.72143	43.5602
6.7248	42.7495
6.72818	41.7028
6.73155	40.2091
6.73492	38.5333
6.73828	37.4497
6.74167	37.7847
6.74503	39.8177
6.7484	42.968
6.75177	46.7019
6.75515	50.8878
6.75852	55.0437
6.76188	57.9101
6.76525	58.1616
6.76863	55.6475
6.772	51.7382
6.77537	48.2622
6.77873	46.2586
6.78212	45.9389
6.78548	47.0785
6.78885	48.8781
6.79222	50.0012
6.7956	49.3585
6.79897	47.005
6.80233	44.0972
6.8057	41.9158
6.80908	40.8721
6.81245	40.4627
6.81582	40.2625
6.81918	40.3631
6.82257	41.5609
6.82593	45.0265
6.8293	51.7296
6.83267	61.2881
6.83605	71.2109
6.83942	77.9068
6.84278	79.2806
6.84615	76.349
6.84953	71.6944
6.8529	66.8054
6.85627	61.8303
6.85963	57.0702
6.863	53.6724
6.86638	52.1723
6.86975	51.4442
6.87312	50.0243
6.87648	47.9569
6.87987	46.4324
6.88323	45.9544
6.8866	45.9169
6.88997	45.6391
6.89335	44.9194
6.89672	43.8155
6.90008	42.4548
6.90345	40.9189
6.90683	39.4656
6.9102	39.2591
6.91357	42.2634
6.91693	49.8765
6.92032	61.8435
6.92368	76.0281
6.92705	88.4911
6.93042	94.9113
6.9338	93.1161
6.93717	84.6592
6.94053	73.596
6.9439	64.0082
6.94728	58.0881
6.95065	55.5892
6.95402	54.6674
6.95738	53.4875
6.96077	51.5457
6.96413	50.082
6.9675	50.8848
6.97087	55.0816
6.97425	62.8903
6.97762	73.1094
6.98098	82.255
6.98435	85.9248
6.98773	82.1624
6.9911	72.8779
6.99447	61.675
6.99783	51.8169
7.00122	45.597
7.00458	43.9464
7.00795	46.3386
7.01132	51.0292
7.0147	55.5837
7.01807	57.7488
7.02143	56.8241
7.0248	53.8861
7.02818	50.5371
7.03155	47.8855
7.03492	46.3538
7.03828	46.0694
7.04165	47.4494
7.04503	51.2331
7.0484	57.4495
7.05177	64.4247
7.05513	69.3023
7.05852	70.1329
7.06188	67.587
7.06525	64.1583
7.06862	62.105
7.072	62.0802
7.07537	63.6294
7.07873	66.1105
7.0821	68.9693
7.08548	70.9535
7.08885	70.4192
7.09222	66.7248
7.09558	60.7825
7.09897	54.4211
7.10233	49.4915
7.1057	46.9992
7.10907	46.5834
7.11245	47.2742
7.11582	48.5356
7.11918	49.7466
7.12255	49.8918
7.12593	48.4351
7.1293	46.1463
7.13267	44.2454
7.13603	42.9994
7.13942	41.843
7.14278	40.2593
7.14615	38.5017
7.14952	37.2535
7.1529	37.0268
7.15627	38.0819
7.15963	40.5221
7.163	43.9746
7.16638	47.596
7.16975	50.6184
7.17312	53.0603
7.17648	55.3136
7.17987	57.4573
7.18323	59.1785
7.1866	60.5441
7.18997	62.4237
7.19335	65.5355
7.19672	69.3005
7.20008	72.0931
7.20345	72.4791
7.20682	70.2868
7.2102	66.3552
7.21357	62.0689
7.21693	58.5993
7.2203	56.3215
7.22368	54.5091
7.22705	52.3536
7.23042	50.1485
7.23378	49.0319
7.23717	49.7015
7.24053	51.5536
7.2439	53.3224
7.24727	54.2717
7.25065	54.4123
7.25402	54.2313
7.25738	54.6283
7.26075	56.6804
7.26413	60.6948
7.2675	65.5768
7.27087	69.8683
7.27423	73.0067
7.27762	75.3731
7.28098	77.1121
7.28435	78.1646
7.28772	79.1515
7.2911	80.9094
7.29447	82.5589
7.29783	82.0666
7.3012	78.6211
7.30458	73.7488
7.30795	69.9614
7.31132	69.0048
7.31468	70.9045
7.31807	74.1578
7.32143	76.7622
7.3248	77.2693
7.32817	75.2592
7.33155	71.4275
7.33492	66.9517
7.33828	62.6793
7.34165	59.0119
7.34503	56.5345
7.3484	55.9456
7.35177	57.0517
7.35513	58.3682
7.35852	58.2956
7.36188	56.724
7.36525	55.2349
7.36862	55.4595
7.372	57.4121
7.37537	59.8559
7.37873	62.0514
7.3821	64.1779
7.38547	66.2231
7.38885	67.4038
7.39222	67.3447
7.39558	66.5947
7.39895	65.534
7.40233	63.7657
7.4057	61.3298
7.40907	59.1743
7.41243	58.1587
7.41582	58.1946
7.41918	58.8351
7.42255	59.7416
7.42592	60.4493
7.4293	60.115
7.43267	58.1765
7.43603	55.5135
7.4394	54.2711
7.44278	55.7503
7.44615	58.9859
7.44952	61.7523
7.45288	62.6623
7.45627	61.889
7.45963	60.4362
7.463	59.2264
7.46637	58.8477
7.46975	60.0798
7.47312	63.6527
7.47648	69.0259
7.47985	74.1825
7.48323	77.436
7.4866	78.6454
7.48997	78.4499
7.49333	77.3396
7.49672	75.8609
7.50008	74.354
7.50345	72.3112
7.50682	68.9028
7.5102	64.4279
7.51357	60.5339
7.51693	58.9766
7.5203	59.9813
7.52368	62.0289
7.52705	63.2997
7.53042	63.1571
7.53378	62.4961
7.53717	62.6239
7.54053	64.1029
7.5439	66.2541
7.54727	67.7678
7.55063	67.6771
7.55402	66.0798
7.55738	64.2673
7.56075	63.7376
7.56412	64.3611
7.5675	64.5958
7.57087	63.4936
7.57423	61.7786
7.5776	60.5112
7.58098	60.0985
7.58435	60.633
7.58772	61.861
7.59108	62.7288
7.59447	62.2299
7.59783	60.7455
7.6012	59.7793
7.60457	60.4859
7.60795	62.634
7.61132	64.6014
7.61468	65.026
7.61805	64.4574
7.62143	64.913
7.6248	67.6465
7.62817	72.092
7.63153	76.7481
7.63492	80.3679
7.63828	82.4724
7.64165	82.8461
7.64502	81.1692
7.6484	77.7376
7.65177	73.7102
7.65513	70.2797
7.6585	67.8871
7.66188	66.6839
7.66525	66.6201
7.66862	67.131
7.67198	67.3352
7.67537	66.9322
7.67873	66.9647
7.6821	69.8303
7.68547	77.7902
7.68885	91.0203
7.69222	106.912
7.69558	120.869
7.69895	128.071
7.70233	126.122
7.7057	116.838
7.70907	104.933
7.71243	94.5225
7.71582	87.0932
7.71918	81.82
7.72255	77.2481
7.72592	72.5495
7.72928	68.4978
7.73267	66.5891
7.73603	67.0263
7.7394	68.068
7.74277	68.2565
7.74615	68.3785
7.74952	70.0512
7.75288	73.2918
7.75625	76.3181
7.75963	77.4171
7.763	77.0482
7.76637	77.0799
7.76973	78.2889
7.77312	79.3085
7.77648	78.9493
7.77985	78.0749
7.78322	78.2954
7.7866	80.0306
7.78997	82.5066
7.79333	84.7383
7.7967	85.993
7.80008	85.7335
7.80345	83.8342
7.80682	80.4383
7.81018	75.9323
7.81357	71.3778
7.81693	68.3579
7.8203	67.8736
7.82367	69.3714
7.82705	71.338
7.83042	72.371
7.83378	72.052
7.83715	71.3674
7.84053	71.809
7.8439	73.558
7.84727	75.0587
7.85063	74.4142
7.85402	71.2455
7.85738	67.0553
7.86075	63.5546
7.86412	61.6052
7.8675	61.7959
7.87087	64.2584
7.87423	67.4614
7.8776	68.6836
7.88098	67.0778
7.88435	64.8959
7.88772	65.6395
7.89108	71.2924
7.89445	80.8039
7.89783	91.271
7.9012	101.113
7.90457	111.139
7.90793	121.734
7.91132	130.795
7.91468	135.533
7.91805	134.991
7.92142	130.461
7.9248	124.445
7.92817	118.887
7.93153	114.135
7.9349	109.914
7.93828	106.62
7.94165	105.291
7.94502	106.157
7.94838	107.995
7.95177	108.844
7.95513	107.182
7.9585	102.752
7.96187	96.5091
7.96525	90.0632
7.96862	84.4921
7.97198	79.9974
7.97535	76.9551
7.97873	76.0565
7.9821	77.3846
7.98547	79.9507
7.98883	82.6954
7.99222	85.4891
7.99558	88.5676
7.99895	91.7311
8.00232	94.3068
8.0057	96.2964
8.00907	98.8329
8.01243	103.583
8.0158	111.746
8.01918	122.834
8.02255	133.722
8.02592	139.888
8.02928	138.086
8.03267	128.55
8.03603	115.089
8.0394	102.92
8.04277	95.3603
8.04615	91.9302
8.04952	89.9553
8.05288	87.3355
8.05625	83.5508
8.05962	79.8261
8.063	77.9361
8.06637	78.2847
8.06973	79.6495
8.0731	80.809
8.07648	81.4152
8.07985	81.3519
8.08322	81.0041
8.08658	81.2815
8.08997	82.2602
8.09333	82.7629
8.0967	81.7736
8.10007	79.9679
8.10345	78.6437
8.10682	78.0741
8.11018	77.6771
8.11355	77.1177
8.11693	76.8612
8.1203	77.118
8.12367	77.6766
8.12703	78.5542
8.13042	80.3583
8.13378	83.2366
8.13715	86.0173
8.14052	87.4235
8.1439	87.3862
8.14727	86.8415
8.15063	86.8781
8.154	88.0102
8.15738	90.489
8.16075	93.8255
8.16412	96.6453
8.16748	97.2713
8.17087	95.3906
8.17423	92.4547
8.1776	90.1623
8.18097	88.9966
8.18435	88.6299
8.18772	88.6879
8.19108	89.0613
8.19445	89.9067
8.19783	91.2335
8.2012	92.6354
8.20457	93.6382
8.20793	94.2703
8.21132	94.4719
8.21468	93.4809
8.21805	91.151
8.22142	88.9738
8.2248	89.1528
8.22817	93.0611
8.23153	100.216
8.2349	108.54
8.23827	115.627
8.24165	120.152
8.24502	121.885
8.24838	121.297
8.25175	119.42
8.25513	117.571
8.2585	117.119
8.26187	119.105
8.26523	123.685
8.26862	129.458
8.27198	133.317
8.27535	132.065
8.27872	124.967
8.2821	114.731
8.28547	105.596
8.28883	100.487
8.2922	100.095
8.29558	103.435
8.29895	109.053
8.30232	115.937
8.30568	123.385
8.30907	129.881
8.31243	132.828
8.3158	130.582
8.31917	123.959
8.32255	115.301
8.32592	106.492
8.32928	98.6461
8.33265	93.2393
8.33603	91.5422
8.3394	92.6642
8.34277	93.8765
8.34613	93.5769
8.34952	92.9008
8.35288	93.6695
8.35625	95.895
8.35962	97.8099
8.363	97.8068
8.36637	95.8561
8.36973	93.3238
8.3731	91.8572
8.37648	92.259
8.37985	93.6817
8.38322	94.4315
8.38658	93.3291
8.38997	90.8059
8.39333	88.7216
8.3967	89.3966
8.40007	93.3813
8.40343	98.6222
8.40682	102.31
8.41018	103.754
8.41355	104.186
8.41692	105.149
8.4203	107.602
8.42367	111.607
8.42703	115.594
8.4304	117.293
8.43378	116.089
8.43715	114.368
8.44052	116.61
8.44388	128.553
8.44727	156.385
8.45063	203.435
8.454	263.96
8.45737	321.406
8.46075	354.824
8.46412	350.748
8.46748	311.624
8.47085	254.586
8.47423	201.021
8.4776	165.12
8.48097	150.122
8.48433	151.635
8.48772	163.224
8.49108	179.683
8.49445	196.707
8.49782	210.637
8.5012	219.977
8.50457	225.337
8.50793	226.93
8.5113	224.119
8.51468	217.795
8.51805	210.89
8.52142	206.348
8.52478	205.508
8.52817	207.475
8.53153	209.469
8.5349	208.812
8.53827	204.485
8.54165	197.196
8.54502	189.161
8.54838	184.813
8.55175	190.513
8.55513	213.083
8.5585	256.858
8.56187	319.174
8.56523	386.875
8.56862	440.07
8.57198	461.221
8.57535	443.473
8.57872	394.869
8.58208	335.411
8.58547	285.538
8.58883	253.895
8.5922	236.05
8.59557	224.025
8.59895	213.361
8.60232	203.231
8.60568	193.673
8.60905	185.837
8.61243	182.786
8.6158	186.961
8.61917	197.006
8.62253	208.232
8.62592	215.515
8.62928	216.869
8.63265	215.616
8.63602	218.225
8.6394	227.98
8.64277	241.364
8.64613	251.022
8.6495	251.082
8.65288	240.04
8.65625	220.91
8.65962	199.25
8.66298	180.84
8.66637	169.938
8.66973	168.069
8.6731	173.8
8.67647	184.355
8.67985	197.62
8.68322	211.492
8.68658	221.829
8.68995	224.165
8.69333	218.201
8.6967	208.367
8.70007	199.525
8.70343	194.75
8.70682	196.276
8.71018	205.862
8.71355	222.619
8.71692	242.878
8.7203	261.741
8.72367	274.399
8.72703	278.345
8.7304	274.902
8.73378	268.038
8.73715	261.34
8.74052	256.351
8.74388	253.786
8.74725	254.419
8.75063	258.591
8.754	266.196
8.75737	278.775
8.76073	303.682
8.76412	356.087
8.76748	461.631
8.77085	660.819
8.77422	1006.25
8.7776	1537.23
8.78097	2234.38
8.78433	2988.04
8.7877	3616.93
8.79108	3942.46
8.79445	3881.59
8.79782	3494.03
8.80118	2948.38
8.80457	2425.64
8.80793	2027.74
8.8113	1751.86
8.81467	1536.53
8.81805	1328.92
8.82142	1116.13
8.82478	914.844
8.82815	747.216
8.83153	624.084
8.8349	541.989
8.83827	491.238
8.84163	465.982
8.84502	469.662
8.84838	520.697
8.85175	663.878
8.85512	978.412
8.8585	1563.04
8.86187	2489.96
8.86523	3731.96
8.8686	5100.22
8.87198	6260.53
8.87535	6863.36
8.87872	6726
8.88208	5929.24
8.88547	4759.48
8.88883	3553.46
8.8922	2556.37
8.89557	1862.35
8.89895	1435.55
8.90232	1184.96
8.90568	1038.66
8.90905	978.014
8.91243	1046.15
8.9158	1352.53
8.91917	2061.21
8.92253	3325.86
8.92592	5185.12
8.92928	7457.24
8.93265	9700.82
8.93602	11314.6
8.9394	11791.4
8.94277	10991.5
8.94613	9222.06
8.9495	7057.73
8.95288	5046.04
8.95625	3501.92
8.95962	2486.52
8.96298	1915.52
8.96637	1697.25
8.96973	1819.99
8.9731	2376.45
8.97647	3523.17
8.97983	5377.01
8.98322	7846
8.98658	10547.9
8.98995	12920
8.99332	14581.8
8.9967	15528.7
9.00013	58069.4
9.0035	49001.1
9.00687	38330.8
9.01023	27741.1
9.01362	19228.5
9.01698	13848.4
9.02035	11535
9.02372	12021.1
9.0271	15129.3
9.03047	20660.5
9.03383	27817
9.03722	34948.9
9.04058	39988.6
9.04395	41359.7
9.04732	38786.2
9.0507	33553.2
9.05407	28125.9
9.05743	25326.5
9.06082	27469.3
9.06418	35726.9
9.06755	49659.9
9.07092	66869.6
9.0743	83140.6
9.07767	93591.2
9.08103	94684.3
9.0844	86009.6
9.08778	70501.8
9.09115	52804.4
9.09452	36976.1
9.0979	25097.4
9.10127	17307.8
9.10463	12677.8
9.108	10078.2
9.11138	8640.9
9.11475	7829.87
9.11812	7351.19
9.12148	7049.26
9.12487	6839.69
9.12823	6670.98
9.1316	6514.81
9.13498	6363.17
9.13835	6218.94
9.14172	6089.07
9.14508	5986.9
9.14847	5929.13
9.15183	5915.39
9.1552	5920.24
9.15858	5918.35
9.16195	5908.65
9.16532	5903.85
9.16868	5902.33
9.17207	5882.6
9.17543	5822.82
9.1788	5724.38
9.18217	5613.51
9.18555	5515.95
9.18892	5439.52
9.19228	5380.83
9.19567	5337.4
9.19903	5304.13
9.2024	5271.17
9.20577	5235.19
9.20915	5208.34
9.21252	5210.15
9.21588	5247.9
9.21927	5304.71
9.22263	5353.39
9.226	5374.71
9.22937	5366.57
9.23275	5338.71
9.23612	5318.05
9.23948	5368.23
9.24285	5642.48
9.24623	6504.36
9.2496	8723.29
9.25297	13657.8
9.25635	23225
9.25972	39435.1
9.26308	63322.2
9.26645	93495.9
9.26983	125124
9.2732	150579
9.27657	162285
9.27995	156511
9.28332	135518
9.28668	106294
9.29005	76819.4
9.29343	52632.3
9.2968	35655.6
9.30017	25129.3
9.30353	19221.2
9.30692	16208.8
9.31028	14913.5
9.31365	14627.4
9.31703	14870.8
9.3204	15219.4
9.32377	15283.8
9.32713	14803.4
9.33052	13736.5
9.33388	12255.4
9.33725	10643.7
9.34062	9166.66
9.344	7982.58
9.34737	7125.4
9.35073	6539.95
9.35412	6134.43
9.35748	5829.8
9.36085	5586.79
9.36422	5398.28
9.3676	5262.89
9.37097	5173.44
9.37433	5125.02
9.37772	5113.98
9.38108	5130.54
9.38445	5158.14
9.38782	5181.93
9.3912	5193.91
9.39457	5191.12
9.39793	5169.75
9.4013	5119.7
9.40468	5036.4
9.40805	4935.15
9.41142	4844.14
9.4148	4784.46
9.41817	4763.59
9.42153	4783.62
9.4249	4840.88
9.42828	4923.65
9.43165	5013.44
9.43502	5087.66
9.4384	5125.36
9.44177	5117.98
9.44513	5071.43
9.4485	4996.77
9.45188	4908.36
9.45525	4828.12
9.45862	4775.41
9.46198	4751.35
9.46537	4737.03
9.46873	4709.82
9.4721	4666.5
9.47548	4628.14
9.47885	4620.66
9.48222	4648.63
9.48558	4688.93
9.48897	4709.43
9.49233	4691.9
9.4957	4640.9
9.49908	4573.79
9.50245	4508.55
9.50582	4460.81
9.50918	4444.03
9.51257	4469.1
9.51593	4537.97
9.5193	4633.23
9.52267	4720.17
9.52605	4771.84
9.52942	4786.93
9.53278	4777.06
9.53617	4749.64
9.53953	4705.2
9.5429	4644.08
9.54627	4572.22
9.54965	4497.12
9.55302	4418.36
9.55638	4329.66
9.55977	4234.36
9.56313	4147.07
9.5665	4078.05
9.56987	4027.59
9.57325	3991.71
9.57662	3966.01
9.57998	3947.51
9.58335	3938.29
9.58673	3943.62
9.5901	3967.09
9.59347	4006.19
9.59685	4050.93
9.60022	4088.65
9.60358	4113.88
9.60695	4131.06
9.61033	4150.99
9.6137	4181.63
9.61707	4223.52
9.62043	4273.88
9.62382	4334.15
9.62718	4403.27
9.63055	4466.47
9.63393	4499.73
9.6373	4490.97
9.64067	4446.94
9.64403	4385.76
9.64742	4328.5
9.65078	4295
9.65415	4291.19
9.65753	4301.72
9.6609	4305.7
9.66427	4301.63
9.66763	4305.79
9.67102	4332.54
9.67438	4382.54
9.67775	4447.49
9.68112	4510.43
9.6845	4550.45
9.68787	4556.53
9.69123	4535.93
9.69462	4502.19
9.69798	4456.72
9.70135	4386.93
9.70472	4292.15
9.7081	4208.86
9.71147	4203.72
9.71483	4351.82
9.71822	4744.63
9.72158	5488.51
9.72495	6639.94
9.72832	8115.25
9.7317	9677.58
9.73507	11010.7
9.73843	11812.1
9.7418	11882
9.74518	11206.8
9.74855	9983.93
9.75192	8537.49
9.7553	7170.76
9.75867	6067.82
9.76203	5282.19
9.7654	4775.85
9.76878	4467.81
9.77215	4277.14
9.77552	4151.88
9.7789	4068.36
9.78227	4014.69
9.78563	3979.22
9.789	3955.37
9.79238	3956.08
9.79575	4027.71
9.79912	4262.23
9.80248	4797.65
9.80587	5792.44
9.80923	7378.16
9.8126	9663.3
9.81598	13004.1
9.81935	19012.1
9.82272	33276.9
9.82608	71126.3
9.82947	167155
9.83283	386678
9.8362	830953
9.83958	1626291
9.84295	2891851
9.84632	4694031
9.84968	7003310
9.85307	9661959
9.85643	12371700
9.8598	14716120
9.86317	16235330
9.86655	16547630
9.86992	15484120
9.87328	13192350
9.87667	10143190
9.88003	6989030
9.8834	4309429
9.88677	2397081
9.89015	1230181
9.89352	608330
9.89688	310675
9.90025	177344
9.90363	117339
9.907	87695.3
9.91037	70591.9
9.91375	59159.3
9.91712	50740
9.92048	44193.2
9.92385	38932
9.92723	34616.2
9.9306	31039.4
9.93397	28060.1
9.93735	25553.8
9.94072	23396.4
9.94408	21484.6
9.94745	19759
9.95083	18204.6
9.9542	16825.2
9.95757	15615.5
9.96093	14557.7
9.96432	13628.6
9.96768	12803.7
9.97105	12058.6
9.97443	11371
9.9778	10727.1
9.98117	10126.5
9.98453	9578.08
9.98792	9088.87
9.99128	8649.52
9.99465	8236.93
9.99803	7835.95
10.0014	7453.72
10.0048	7110.23
10.0081	6810.34
10.0115	6538.65
10.0149	6279.36
10.0183	6032.76
10.0216	5811.31
10.025	5619.73
10.0284	5446.15
10.0317	5269.48
10.0351	5075.52
10.0385	4869.41
10.0419	4668.68
10.0452	4489.06
10.0486	4334.39
10.052	4196.71
10.0553	4064.99
10.0587	3935.05
10.0621	3809.12
10.0655	3687.15
10.0688	3565.88
10.0722	3445.5
10.0756	3331.1
10.0789	3226.13
10.0823	3132.73
10.0857	3051.47
10.0891	2980.68
10.0924	2916.5
10.0958	2856.18
10.0992	2801.16
10.1025	2757.11
10.1059	2736.57
10.1093	2767.77
10.1127	2917.1
10.116	3321.33
10.1194	4206.29
10.1228	5876.58
10.1261	8661.88
10.1295	12828.4
10.1329	18461.2
10.1363	25353.8
10.1396	32961.8
10.143	40482.9
10.1464	47053.2
10.1497	51955.5
10.1531	54732
10.1565	55149.9
10.1599	53107.2
10.1632	48649.4
10.1666	42140.6
10.17	34374.4
10.1733	26412.1
10.1767	19229.5
10.1801	13429.5
10.1835	9175.1
10.1868	6303.81
10.1902	4495.95
10.1936	3415.36
10.1969	2788.83
10.2003	2428.21
10.2037	2215.27
10.2071	2078.64
10.2104	1977.98
10.2138	1894.04
10.2172	1818.82
10.2205	1749.47
10.2239	1686.18
10.2273	1631.99
10.2307	1588.38
10.234	1550.34
10.2374	1509.87
10.2408	1463.25
10.2441	1414.03
10.2475	1367.57
10.2509	1327.74
10.2543	1297.42
10.2576	1276.83
10.261	1261.69
10.2644	1245.93
10.2677	1227.08
10.2711	1205.53
10.2745	1181.89
10.2779	1156.99
10.2812	1132.33
10.2846	1109.64
10.288	1089.7
10.2913	1073.05
10.2947	1059.02
10.2981	1044.16
10.3014	1026.24
10.3048	1008.29
10.3082	995.601
10.3116	988.805
10.3149	983.996
10.3183	977.402
10.3217	967.903
10.325	956.494
10.3284	944.526
10.3318	932.839
10.3352	922.06
10.3385	911.335
10.3419	898.411
10.3453	882.352
10.3486	865.099
10.352	848.247
10.3554	831.606
10.3588	815.981
10.3621	803.789
10.3655	795.313
10.3689	788.331
10.3722	781.823
10.3756	777.17
10.379	774.848
10.3824	771.324
10.3857	761.878
10.3891	746.573
10.3925	730.477
10.3958	717.77
10.3992	708.436
10.4026	702.907
10.406	703.96
10.4093	712.103
10.4127	724.857
10.4161	741.027
10.4194	761.696
10.4228	785.952
10.4262	809.956
10.4296	829.791
10.4329	842.198
10.4363	843.539
10.4397	831.164
10.443	805.099
10.4464	769.129
10.4498	730.731
10.4532	698.66
10.4565	677.435
10.4599	664.909
10.4633	656.179
10.4666	647.81
10.47	637.729
10.4734	625.15
10.4767	612.399
10.4801	603.504
10.4835	599.621
10.4869	597.803
10.4902	594.956
10.4936	590.243
10.497	584.122
10.5003	578.075
10.5037	573.901
10.5071	571.854
10.5105	570.766
10.5138	570.676
10.5172	572.833
10.5206	576.409
10.5239	578.144
10.5273	574.371
10.5307	563.839
10.5341	549.834
10.5374	538.486
10.5408	533.964
10.5442	535.63
10.5475	540.836
10.5509	548.04
10.5543	555.213
10.5577	558.933
10.561	557.599
10.5644	553.042
10.5678	548.447
10.5711	545.266
10.5745	543.038
10.5779	539.929
10.5813	535.565
10.5846	532.333
10.588	530.842
10.5914	527.475
10.5947	519.883
10.5981	511.695
10.6015	508.274
10.6049	510.256
10.6082	514.119
10.6116	516.418
10.615	515.62
10.6183	512.366
10.6217	508.468
10.6251	505.159
10.6285	502.782
10.6318	502.259
10.6352	505.468
10.6386	512.404
10.6419	519.255
10.6453	521.315
10.6487	516.436
10.652	507.033
10.6554	498.006
10.6588	493.026
10.6622	492.21
10.6655	494.1
10.6689	499.214
10.6723	508.772
10.6756	521.139
10.679	531.319
10.6824	535.426
10.6858	534.075
10.6891	529.743
10.6925	523.946
10.6959	517.271
10.6992	512.294
10.7026	512.387
10.706	517.004
10.7094	521.78
10.7127	522.931
10.7161	520.488
10.7195	516.337
10.7228	512.564
10.7262	511.797
10.7296	514.587
10.733	517.662
10.7363	516.373
10.7397	509.803
10.7431	500.783
10.7464	491.844
10.7498	482.851
10.7532	472.836
10.7566	463.175
10.7599	456.994
10.7633	455.726
10.7667	457.453
10.77	459.213
10.7734	459.572
10.7768	458.54
10.7802	456.481
10.7835	454.803
10.7869	458.219
10.7903	475.683
10.7936	521.078
10.797	616.622
10.8004	793.944
10.8038	1089.72
10.8071	1541.71
10.8105	2183.51
10.8139	3034.43
10.8172	4078.25
10.8206	5252.9
10.824	6459.35
10.8274	7592.83
10.8307	8581.75
10.8341	9395.5
10.8375	10013.4
10.8408	10390
10.8442	10462.8
10.8476	10189.9
10.851	9571.99
10.8543	8661.2
10.8577	7556.81
10.8611	6380.05
10.8644	5236.61
10.8678	4200.02
10.8712	3319.72
10.8746	2621.58
10.8779	2100.75
10.8813	1725.53
10.8847	1455.03
10.888	1256.98
10.8914	1112.98
10.8948	1011.79
10.8982	940.972
10.9015	886.481
10.9049	837.178
10.9083	788.601
10.9116	743.246
10.915	704.326
10.9184	670.53
10.9217	638.37
10.9251	607.031
10.9285	578.709
10.9319	556.473
10.9352	541.915
10.9386	531.949
10.942	520.237
10.9453	503.67
10.9487	486.478
10.9521	474.697
10.9555	469.207
10.9588	466.345
10.9622	461.855
10.9656	452.99
10.9689	438.88
10.9723	422.708
10.9757	410.358
10.9791	404.138
10.9824	399.775
10.9858	391.618
10.9892	379.528
10.9925	368.155
10.9959	361.199
10.9993	359.183
11.0027	360.195
11.006	361.133
11.0094	358.65
11.0128	352.151
11.0161	345.421
11.0195	342.605
11.0229	343.19
11.0263	343.189
11.0296	340.302
11.033	335.626
11.0364	331.461
11.0397	329.732
11.0431	330.607
11.0465	332.236
11.0499	331.872
11.0532	327.993
11.0566	321.505
11.06	314.632
11.0633	309.633
11.0667	306.945
11.0701	304.894
11.0735	301.395
11.0768	296.453
11.0802	292.926
11.0836	293.692
11.0869	298.299
11.0903	302.907
11.0937	303.504
11.0971	299.77
11.1004	293.988
11.1038	288.032
11.1072	282.523
11.1105	277.256
11.1139	271.991
11.1173	266.983
11.1207	263.376
11.124	262.098
11.1274	262.004
11.1308	260.938
11.1341	258.072
11.1375	254.987
11.1409	252.84
11.1443	250.607
11.1476	247.08
11.151	242.423
11.1544	237.07
11.1578	231.122
11.1611	225.589
11.1645	221.785
11.1679	219.283
11.1712	216.955
11.1746	215.198
11.178	215.603
11.1814	218.753
11.1847	223.557
11.1881	227.818
11.1915	229.639
11.1948	228.924
11.1982	227.285
11.2016	226.808
11.205	229.143
11.2083	235.159
11.2117	243.152
11.2151	248.555
11.2184	247.248
11.2218	238.796
11.2252	226.32
11.2286	214.125
[truncated: 1,059 more rows]

## Sheet: Authenic malathion
Standardisation of GC-MS using authentic malathion
m	x	y
2627.28	0	253744
	100	262728
	5000	1.31364e+07
